# Supplementary material for: Integrative comparison of the genomic and transcriptomic landscape between prostate cancer patients of predominantly African or European genetic ancestry
Source: PLoS Genet. 2020 Feb 14;16(2):e1008641. doi: 10.1371/journal.pgen.1008641 (PMC7046294; doi:10.1371/journal.pgen.1008641)
Supplement: S1 Table — (XLSX) [file pgen.1008641.s004.xlsx]

## Sheet: Table S1
Table S1. Self-identified race and ethnicity in TCGA prostate cancer cohort
	Self-reported race
	Number	Percentage
White	414	0.8313
Black	57	0.1145
Asian	12	0.0241
American Indian/Alaska Native	1	0.002
Unavailable	14	0.0281
	Self-reported ethnicity
	Number	Percentage
Hispanic/Latino	7	0.0141
non-Hispanic/Latino	387	0.7771
Unavailable	104	0.2088
