# Supplementary material for: Integrative comparison of the genomic and transcriptomic landscape between prostate cancer patients of predominantly African or European genetic ancestry
Source: PLoS Genet. 2020 Feb 14;16(2):e1008641. doi: 10.1371/journal.pgen.1008641 (PMC7046294; doi:10.1371/journal.pgen.1008641)
Supplement: S2 Table — (XLSX) [file pgen.1008641.s005.xlsx]

## Sheet: Table S2
Table S2. Global genetic ancestry annotation of TCGA-PRAD patients estimated by EIGENSTRAT
Patient	TCGA clinical annotation		EIGENSTRAT assignment
	Self-identified race	Self-identified ethnicity
TCGA-2A-A8VL	White	non-Hispanic/Latino	NA
TCGA-2A-A8VO	White	non-Hispanic/Latino	EA
TCGA-2A-A8VT	Asian	non-Hispanic/Latino	OA
TCGA-2A-A8VV	Unavailable	non-Hispanic/Latino	NA
TCGA-2A-A8VX	White	non-Hispanic/Latino	EA
TCGA-2A-A8W1	Asian	non-Hispanic/Latino	EAA
TCGA-2A-A8W3	White	non-Hispanic/Latino	EA
TCGA-2A-AAYF	White	non-Hispanic/Latino	EA
TCGA-2A-AAYO	White	non-Hispanic/Latino	EA
TCGA-2A-AAYU	White	non-Hispanic/Latino	EA
TCGA-4L-AA1F	White	non-Hispanic/Latino	EA
TCGA-CH-5737	White	non-Hispanic/Latino	EA
TCGA-CH-5738	White	non-Hispanic/Latino	EA
TCGA-CH-5739	White	non-Hispanic/Latino	EA
TCGA-CH-5740	White	non-Hispanic/Latino	EA
TCGA-CH-5741	White	non-Hispanic/Latino	EA
TCGA-CH-5743	White	non-Hispanic/Latino	EA
TCGA-CH-5744	White	non-Hispanic/Latino	EA
TCGA-CH-5745	White	non-Hispanic/Latino	EA
TCGA-CH-5746	White	non-Hispanic/Latino	EA
TCGA-CH-5748	White	non-Hispanic/Latino	EA
TCGA-CH-5750	White	non-Hispanic/Latino	EA
TCGA-CH-5751	White	non-Hispanic/Latino	EA
TCGA-CH-5752	White	non-Hispanic/Latino	EA
TCGA-CH-5753	White	non-Hispanic/Latino	EA
TCGA-CH-5754	White	non-Hispanic/Latino	EA
TCGA-CH-5761	White	non-Hispanic/Latino	EA
TCGA-CH-5762	White	non-Hispanic/Latino	EA
TCGA-CH-5763	White	non-Hispanic/Latino	EA
TCGA-CH-5764	White	non-Hispanic/Latino	EA
TCGA-CH-5765	White	non-Hispanic/Latino	EA
TCGA-CH-5766	White	non-Hispanic/Latino	EA
TCGA-CH-5767	White	non-Hispanic/Latino	EA
TCGA-CH-5768	White	non-Hispanic/Latino	EA
TCGA-CH-5769	White	non-Hispanic/Latino	EA
TCGA-CH-5771	White	non-Hispanic/Latino	EA
TCGA-CH-5772	White	non-Hispanic/Latino	EA
TCGA-CH-5788	White	non-Hispanic/Latino	EA
TCGA-CH-5789	White	non-Hispanic/Latino	EA
TCGA-CH-5790	White	non-Hispanic/Latino	EA
TCGA-CH-5791	White	non-Hispanic/Latino	EA
TCGA-CH-5792	White	non-Hispanic/Latino	EA
TCGA-CH-5794	White	non-Hispanic/Latino	EA
TCGA-EJ-5494	White	non-Hispanic/Latino	EA
TCGA-EJ-5495	White	non-Hispanic/Latino	EA
TCGA-EJ-5496	White	non-Hispanic/Latino	EA
TCGA-EJ-5497	White	non-Hispanic/Latino	EA
TCGA-EJ-5498	White	non-Hispanic/Latino	EA
TCGA-EJ-5499	Asian	non-Hispanic/Latino	EA
TCGA-EJ-5501	White	non-Hispanic/Latino	EA
TCGA-EJ-5502	Unavailable	Unavailable	EA
TCGA-EJ-5503	White	non-Hispanic/Latino	EA
TCGA-EJ-5504	White	non-Hispanic/Latino	EA
TCGA-EJ-5505	White	non-Hispanic/Latino	EA
TCGA-EJ-5506	White	non-Hispanic/Latino	EA
TCGA-EJ-5507	White	non-Hispanic/Latino	EA
TCGA-EJ-5508	White	non-Hispanic/Latino	EA
TCGA-EJ-5509	White	non-Hispanic/Latino	EA
TCGA-EJ-5510	White	non-Hispanic/Latino	EA
TCGA-EJ-5511	Black	non-Hispanic/Latino	AA
TCGA-EJ-5512	White	non-Hispanic/Latino	EA
TCGA-EJ-5514	White	non-Hispanic/Latino	EA
TCGA-EJ-5515	White	non-Hispanic/Latino	EA
TCGA-EJ-5516	White	non-Hispanic/Latino	EA
TCGA-EJ-5517	White	non-Hispanic/Latino	EA
TCGA-EJ-5518	White	non-Hispanic/Latino	EA
TCGA-EJ-5519	White	non-Hispanic/Latino	EA
TCGA-EJ-5521	White	non-Hispanic/Latino	EA
TCGA-EJ-5522	White	non-Hispanic/Latino	EA
TCGA-EJ-5524	White	non-Hispanic/Latino	EA
TCGA-EJ-5525	White	non-Hispanic/Latino	EA
TCGA-EJ-5526	White	non-Hispanic/Latino	NA
TCGA-EJ-5527	White	non-Hispanic/Latino	EA
TCGA-EJ-5530	White	non-Hispanic/Latino	EA
TCGA-EJ-5531	White	non-Hispanic/Latino	EA
TCGA-EJ-5532	White	non-Hispanic/Latino	EA
TCGA-EJ-5542	White	non-Hispanic/Latino	EA
TCGA-EJ-7115	White	non-Hispanic/Latino	EA
TCGA-EJ-7123	White	non-Hispanic/Latino	EA
TCGA-EJ-7125	White	non-Hispanic/Latino	EA
TCGA-EJ-7218	White	non-Hispanic/Latino	EA
TCGA-EJ-7312	White	non-Hispanic/Latino	EA
TCGA-EJ-7314	White	non-Hispanic/Latino	EA
TCGA-EJ-7315	White	non-Hispanic/Latino	EA
TCGA-EJ-7317	White	non-Hispanic/Latino	EA
TCGA-EJ-7318	White	non-Hispanic/Latino	EA
TCGA-EJ-7321	Black	non-Hispanic/Latino	AA
TCGA-EJ-7325	White	non-Hispanic/Latino	EA
TCGA-EJ-7327	White	non-Hispanic/Latino	EA
TCGA-EJ-7328	White	non-Hispanic/Latino	EA
TCGA-EJ-7330	White	non-Hispanic/Latino	EA
TCGA-EJ-7331	White	non-Hispanic/Latino	EA
TCGA-EJ-7781	White	non-Hispanic/Latino	EA
TCGA-EJ-7782	Black	non-Hispanic/Latino	AA
TCGA-EJ-7783	White	non-Hispanic/Latino	EA
TCGA-EJ-7784	White	non-Hispanic/Latino	EA
TCGA-EJ-7785	White	non-Hispanic/Latino	EA
TCGA-EJ-7786	White	non-Hispanic/Latino	EA
TCGA-EJ-7788	White	non-Hispanic/Latino	EA
TCGA-EJ-7789	Black	non-Hispanic/Latino	AA
TCGA-EJ-7791	White	non-Hispanic/Latino	EA
TCGA-EJ-7792	White	non-Hispanic/Latino	EA
TCGA-EJ-7793	White	non-Hispanic/Latino	EA
TCGA-EJ-7794	White	non-Hispanic/Latino	EA
TCGA-EJ-7797	White	non-Hispanic/Latino	EA
TCGA-EJ-8468	White	Unavailable	EA
TCGA-EJ-8469	Black	Unavailable	AA
TCGA-EJ-8470	Black	Unavailable	AA
TCGA-EJ-8472	White	Unavailable	EA
TCGA-EJ-8474	White	Unavailable	EA
TCGA-EJ-A46B	White	non-Hispanic/Latino	EA
TCGA-EJ-A46D	White	non-Hispanic/Latino	EA
TCGA-EJ-A46E	White	non-Hispanic/Latino	EA
TCGA-EJ-A46F	White	non-Hispanic/Latino	EA
TCGA-EJ-A46G	White	non-Hispanic/Latino	EA
TCGA-EJ-A46H	Black	non-Hispanic/Latino	AA
TCGA-EJ-A46I	Black	non-Hispanic/Latino	AA
TCGA-EJ-A65B	White	Unavailable	EA
TCGA-EJ-A65D	White	Unavailable	EA
TCGA-EJ-A65E	Black	Unavailable	AA
TCGA-EJ-A65F	White	Unavailable	EA
TCGA-EJ-A65G	White	Unavailable	EA
TCGA-EJ-A65J	White	Unavailable	EA
TCGA-EJ-A65M	Black	Unavailable	AA
TCGA-EJ-A6RA	White	Unavailable	EA
TCGA-EJ-A6RC	White	Unavailable	EA
TCGA-EJ-A7NF	White	Unavailable	EA
TCGA-EJ-A7NG	White	Unavailable	EA
TCGA-EJ-A7NH	White	Unavailable	EA
TCGA-EJ-A7NJ	White	Unavailable	EA
TCGA-EJ-A7NK	White	Unavailable	EA
TCGA-EJ-A7NM	White	Unavailable	EA
TCGA-EJ-A7NN	White	Unavailable	EA
TCGA-EJ-A8FN	White	Unavailable	EA
TCGA-EJ-A8FO	Unavailable	Unavailable	EA
TCGA-EJ-A8FP	White	Unavailable	EA
TCGA-EJ-A8FS	White	Unavailable	EA
TCGA-EJ-A8FU	White	Unavailable	EA
TCGA-EJ-AB20	Unavailable	Unavailable	EA
TCGA-EJ-AB27	White	Unavailable	AA
TCGA-FC-7708	Asian	non-Hispanic/Latino	EAA
TCGA-FC-7961	White	non-Hispanic/Latino	EA
TCGA-FC-A4JI	Asian	non-Hispanic/Latino	EAA
TCGA-FC-A5OB	White	non-Hispanic/Latino	EA
TCGA-FC-A66V	White	non-Hispanic/Latino	EA
TCGA-FC-A6HD	White	non-Hispanic/Latino	EA
TCGA-FC-A8O0	White	non-Hispanic/Latino	EA
TCGA-G9-6329	White	non-Hispanic/Latino	EA
TCGA-G9-6332	White	non-Hispanic/Latino	EA
TCGA-G9-6333	White	non-Hispanic/Latino	EA
TCGA-G9-6336	White	non-Hispanic/Latino	EA
TCGA-G9-6338	White	non-Hispanic/Latino	EA
TCGA-G9-6339	White	non-Hispanic/Latino	EA
TCGA-G9-6342	White	non-Hispanic/Latino	EA
TCGA-G9-6343	White	non-Hispanic/Latino	EA
TCGA-G9-6347	Unavailable	Unavailable	EA
TCGA-G9-6348	White	non-Hispanic/Latino	EA
TCGA-G9-6351	White	non-Hispanic/Latino	EA
TCGA-G9-6353	White	non-Hispanic/Latino	EA
TCGA-G9-6354	Asian	non-Hispanic/Latino	EAA
TCGA-G9-6356	White	non-Hispanic/Latino	EA
TCGA-G9-6361	White	non-Hispanic/Latino	EA
TCGA-G9-6362	White	non-Hispanic/Latino	EA
TCGA-G9-6363	White	non-Hispanic/Latino	EA
TCGA-G9-6364	White	non-Hispanic/Latino	EA
TCGA-G9-6365	White	non-Hispanic/Latino	EA
TCGA-G9-6366	White	non-Hispanic/Latino	EA
TCGA-G9-6367	White	non-Hispanic/Latino	EA
TCGA-G9-6369	White	non-Hispanic/Latino	EA
TCGA-G9-6370	White	non-Hispanic/Latino	EA
TCGA-G9-6371	White	non-Hispanic/Latino	EA
TCGA-G9-6373	White	non-Hispanic/Latino	EA
TCGA-G9-6377	White	non-Hispanic/Latino	EA
TCGA-G9-6378	Black	non-Hispanic/Latino	AA
TCGA-G9-6379	White	non-Hispanic/Latino	EA
TCGA-G9-6384	White	non-Hispanic/Latino	EA
TCGA-G9-6385	White	non-Hispanic/Latino	EA
TCGA-G9-6494	White	non-Hispanic/Latino	EA
TCGA-G9-6496	White	non-Hispanic/Latino	EA
TCGA-G9-6498	White	non-Hispanic/Latino	EA
TCGA-G9-6499	White	non-Hispanic/Latino	EA
TCGA-G9-7509	Black	non-Hispanic/Latino	AA
TCGA-G9-7510	White	non-Hispanic/Latino	EA
TCGA-G9-7519	White	non-Hispanic/Latino	EA
TCGA-G9-7521	White	non-Hispanic/Latino	EA
TCGA-G9-7522	White	non-Hispanic/Latino	EA
TCGA-G9-7523	Black	non-Hispanic/Latino	AA
TCGA-G9-7525	White	non-Hispanic/Latino	EA
TCGA-G9-A9S0	White	non-Hispanic/Latino	EA
TCGA-G9-A9S4	White	non-Hispanic/Latino	EA
TCGA-G9-A9S7	White	non-Hispanic/Latino	EA
TCGA-H9-7775	White	non-Hispanic/Latino	EA
TCGA-H9-A6BX	White	non-Hispanic/Latino	EA
TCGA-H9-A6BY	White	non-Hispanic/Latino	EA
TCGA-HC-7075	White	non-Hispanic/Latino	EA
TCGA-HC-7077	Black	non-Hispanic/Latino	AA
TCGA-HC-7078	White	non-Hispanic/Latino	EA
TCGA-HC-7079	White	non-Hispanic/Latino	EA
TCGA-HC-7080	White	non-Hispanic/Latino	EA
TCGA-HC-7081	White	Unavailable	EA
TCGA-HC-7209	White	non-Hispanic/Latino	EA
TCGA-HC-7210	White	non-Hispanic/Latino	EA
TCGA-HC-7211	White	non-Hispanic/Latino	EA
TCGA-HC-7212	White	non-Hispanic/Latino	EA
TCGA-HC-7213	White	non-Hispanic/Latino	EA
TCGA-HC-7230	White	non-Hispanic/Latino	EA
TCGA-HC-7231	White	Unavailable	EA
TCGA-HC-7232	White	non-Hispanic/Latino	EA
TCGA-HC-7233	White	Unavailable	EA
TCGA-HC-7736	White	non-Hispanic/Latino	EA
TCGA-HC-7737	Black	Unavailable	AA
TCGA-HC-7738	White	non-Hispanic/Latino	EA
TCGA-HC-7740	White	non-Hispanic/Latino	EA
TCGA-HC-7741	White	non-Hispanic/Latino	AA
TCGA-HC-7742	White	non-Hispanic/Latino	EA
TCGA-HC-7744	White	non-Hispanic/Latino	EA
TCGA-HC-7745	White	non-Hispanic/Latino	EA
TCGA-HC-7747	White	non-Hispanic/Latino	EA
TCGA-HC-7748	White	non-Hispanic/Latino	EA
TCGA-HC-7749	White	non-Hispanic/Latino	EA
TCGA-HC-7750	White	non-Hispanic/Latino	EA
TCGA-HC-7752	White	non-Hispanic/Latino	EA
TCGA-HC-7817	White	non-Hispanic/Latino	EA
TCGA-HC-7818	White	non-Hispanic/Latino	EA
TCGA-HC-7819	White	non-Hispanic/Latino	EA
TCGA-HC-7820	White	non-Hispanic/Latino	EA
TCGA-HC-7821	White	non-Hispanic/Latino	EA
TCGA-HC-8212	White	non-Hispanic/Latino	AA
TCGA-HC-8213	White	non-Hispanic/Latino	EA
TCGA-HC-8216	White	non-Hispanic/Latino	EA
TCGA-HC-8256	Black	non-Hispanic/Latino	EA
TCGA-HC-8257	Black	non-Hispanic/Latino	AA
TCGA-HC-8258	Black	non-Hispanic/Latino	AA
TCGA-HC-8259	Black	non-Hispanic/Latino	AA
TCGA-HC-8260	Black	non-Hispanic/Latino	AA
TCGA-HC-8261	Black	non-Hispanic/Latino	AA
TCGA-HC-8262	White	non-Hispanic/Latino	EA
TCGA-HC-8264	White	non-Hispanic/Latino	EA
TCGA-HC-8265	White	non-Hispanic/Latino	EA
TCGA-HC-8266	White	non-Hispanic/Latino	NA
TCGA-HC-A48F	White	non-Hispanic/Latino	EA
TCGA-HC-A4ZV	Black	non-Hispanic/Latino	AA
TCGA-HC-A631	White	non-Hispanic/Latino	EA
TCGA-HC-A632	White	non-Hispanic/Latino	EA
TCGA-HC-A6AL	White	non-Hispanic/Latino	EA
TCGA-HC-A6AN	White	non-Hispanic/Latino	EA
TCGA-HC-A6AO	White	non-Hispanic/Latino	EA
TCGA-HC-A6AP	White	non-Hispanic/Latino	EA
TCGA-HC-A6AQ	White	non-Hispanic/Latino	EA
TCGA-HC-A6AS	White	non-Hispanic/Latino	EA
TCGA-HC-A6HX	White	non-Hispanic/Latino	EA
TCGA-HC-A6HY	White	non-Hispanic/Latino	EA
TCGA-HC-A76W	White	non-Hispanic/Latino	EA
TCGA-HC-A76X	White	non-Hispanic/Latino	EA
TCGA-HC-A8CY	White	non-Hispanic/Latino	EA
TCGA-HC-A8D0	White	non-Hispanic/Latino	EA
TCGA-HC-A8D1	White	non-Hispanic/Latino	EA
TCGA-HC-A9TE	White	non-Hispanic/Latino	EA
TCGA-HC-A9TH	White	non-Hispanic/Latino	EA
TCGA-HI-7168	White	non-Hispanic/Latino	EA
TCGA-HI-7169	White	non-Hispanic/Latino	EA
TCGA-HI-7170	White	non-Hispanic/Latino	EA
TCGA-HI-7171	White	non-Hispanic/Latino	EA
TCGA-J4-8198	Black	non-Hispanic/Latino	AA
TCGA-J4-8200	Asian	non-Hispanic/Latino	EAA
TCGA-J4-A67K	White	non-Hispanic/Latino	EA
TCGA-J4-A67L	White	non-Hispanic/Latino	EA
TCGA-J4-A67M	White	non-Hispanic/Latino	EA
TCGA-J4-A67N	White	non-Hispanic/Latino	EA
TCGA-J4-A67O	White	non-Hispanic/Latino	EA
TCGA-J4-A67Q	White	non-Hispanic/Latino	EA
TCGA-J4-A67R	White	non-Hispanic/Latino	EA
TCGA-J4-A67S	White	non-Hispanic/Latino	EA
TCGA-J4-A67T	White	non-Hispanic/Latino	EA
TCGA-J4-A6G1	White	non-Hispanic/Latino	EA
TCGA-J4-A6G3	White	non-Hispanic/Latino	EA
TCGA-J4-A6M7	White	non-Hispanic/Latino	EA
TCGA-J4-A83I	White	non-Hispanic/Latino	EA
TCGA-J4-A83J	White	non-Hispanic/Latino	EA
TCGA-J4-A83K	White	non-Hispanic/Latino	EA
TCGA-J4-A83L	White	non-Hispanic/Latino	EA
TCGA-J4-A83M	White	non-Hispanic/Latino	EA
TCGA-J4-A83N	White	non-Hispanic/Latino	EA
TCGA-J4-AATV	White	non-Hispanic/Latino	EA
TCGA-J4-AATZ	Asian	non-Hispanic/Latino	EAA
TCGA-J4-AAU2	White	non-Hispanic/Latino	EA
TCGA-J9-A52B	White	non-Hispanic/Latino	EA
TCGA-J9-A52C	White	non-Hispanic/Latino	EA
TCGA-J9-A52E	White	non-Hispanic/Latino	EA
TCGA-J9-A8CK	White	non-Hispanic/Latino	EA
TCGA-J9-A8CL	White	non-Hispanic/Latino	EA
TCGA-J9-A8CM	White	non-Hispanic/Latino	EA
TCGA-J9-A8CN	White	non-Hispanic/Latino	EA
TCGA-J9-A8CP	White	non-Hispanic/Latino	EA
TCGA-KC-A4BL	Black	non-Hispanic/Latino	AA
TCGA-KC-A4BN	Black	non-Hispanic/Latino	AA
TCGA-KC-A4BO	Black	non-Hispanic/Latino	AA
TCGA-KC-A4BR	White	Unavailable	EA
TCGA-KC-A4BV	Asian	non-Hispanic/Latino	OA
TCGA-KC-A7F3	White	non-Hispanic/Latino	EA
TCGA-KC-A7F5	White	non-Hispanic/Latino	EA
TCGA-KC-A7F6	White	non-Hispanic/Latino	EA
TCGA-KC-A7FA	White	non-Hispanic/Latino	EA
TCGA-KC-A7FD	White	non-Hispanic/Latino	EA
TCGA-KC-A7FE	White	non-Hispanic/Latino	EA
TCGA-KK-A59V	White	Unavailable	EA
TCGA-KK-A59X	Black	Unavailable	AA
TCGA-KK-A59Y	White	Unavailable	EA
TCGA-KK-A59Z	Black	Unavailable	AA
TCGA-KK-A6DY	Black	Unavailable	AA
TCGA-KK-A6E0	Asian	Unavailable	EAA
TCGA-KK-A6E1	White	Unavailable	EA
TCGA-KK-A6E2	Black	Unavailable	AA
TCGA-KK-A6E3	Black	Unavailable	AA
TCGA-KK-A6E4	Black	Unavailable	AA
TCGA-KK-A6E5	Black	Unavailable	AA
TCGA-KK-A6E6	White	non-Hispanic/Latino	EA
TCGA-KK-A6E7	Unavailable	Hispanic/Latino	NA
TCGA-KK-A6E8	White	non-Hispanic/Latino	EA
TCGA-KK-A7AP	White	Unavailable	EA
TCGA-KK-A7AQ	White	Unavailable	EA
TCGA-KK-A7AU	White	Unavailable	EA
TCGA-KK-A7AV	Black	Unavailable	AA
TCGA-KK-A7AW	Black	Unavailable	AA
TCGA-KK-A7AY	White	Unavailable	EA
TCGA-KK-A7AZ	White	Unavailable	EA
TCGA-KK-A7B0	White	Unavailable	EA
TCGA-KK-A7B1	White	Unavailable	EA
TCGA-KK-A7B2	White	Unavailable	EA
TCGA-KK-A7B3	White	Unavailable	EA
TCGA-KK-A7B4	White	Unavailable	EA
TCGA-KK-A8I4	White	Unavailable	EA
TCGA-KK-A8I5	Black	Unavailable	AA
TCGA-KK-A8I6	White	Unavailable	EA
TCGA-KK-A8I7	White	Unavailable	EA
TCGA-KK-A8I8	White	Unavailable	EA
TCGA-KK-A8I9	Unavailable	Unavailable	NA
TCGA-KK-A8IA	White	Unavailable	EA
TCGA-KK-A8IB	White	Unavailable	EA
TCGA-KK-A8IC	White	Unavailable	EA
TCGA-KK-A8ID	Unavailable	Unavailable	EA
TCGA-KK-A8IF	Black	Unavailable	AA
TCGA-KK-A8IG	White	Unavailable	EA
TCGA-KK-A8IH	White	Unavailable	EA
TCGA-KK-A8II	White	Unavailable	EA
TCGA-KK-A8IJ	White	Unavailable	EA
TCGA-KK-A8IK	White	Unavailable	EA
TCGA-KK-A8IL	White	Unavailable	AA
TCGA-KK-A8IM	White	Unavailable	EA
TCGA-M7-A71Y	White	Unavailable	EA
TCGA-M7-A71Z	White	non-Hispanic/Latino	EA
TCGA-M7-A720	White	non-Hispanic/Latino	EA
TCGA-M7-A721	White	non-Hispanic/Latino	EA
TCGA-M7-A722	White	Unavailable	EA
TCGA-M7-A723	White	non-Hispanic/Latino	EA
TCGA-M7-A724	White	non-Hispanic/Latino	EA
TCGA-M7-A725	White	Unavailable	EA
TCGA-MG-AAMC	White	non-Hispanic/Latino	NA
TCGA-QU-A6IL	Asian	non-Hispanic/Latino	EAA
TCGA-QU-A6IM	White	non-Hispanic/Latino	EA
TCGA-QU-A6IN	White	non-Hispanic/Latino	EA
TCGA-QU-A6IO	Black	non-Hispanic/Latino	AA
TCGA-QU-A6IP	White	non-Hispanic/Latino	EA
TCGA-SU-A7E7	White	non-Hispanic/Latino	EA
TCGA-TK-A8OK	White	non-Hispanic/Latino	EA
TCGA-TP-A8TT	White	non-Hispanic/Latino	EA
TCGA-TP-A8TV	White	non-Hispanic/Latino	EA
TCGA-V1-A8MF	Black	non-Hispanic/Latino	AA
TCGA-V1-A8MG	Black	non-Hispanic/Latino	AA
TCGA-V1-A8MJ	Black	non-Hispanic/Latino	AA
TCGA-V1-A8MK	Black	non-Hispanic/Latino	AA
TCGA-V1-A8ML	Black	non-Hispanic/Latino	AA
TCGA-V1-A8MM	Black	non-Hispanic/Latino	AA
TCGA-V1-A8MU	Black	non-Hispanic/Latino	AA
TCGA-V1-A8WL	Black	non-Hispanic/Latino	AA
TCGA-V1-A8WN	Black	non-Hispanic/Latino	AA
TCGA-V1-A8WS	White	non-Hispanic/Latino	EA
TCGA-V1-A8WV	White	non-Hispanic/Latino	EAA
TCGA-V1-A8WW	White	non-Hispanic/Latino	EA
TCGA-V1-A8X3	White	non-Hispanic/Latino	EA
TCGA-V1-A9O5	White	non-Hispanic/Latino	EA
TCGA-V1-A9O7	White	non-Hispanic/Latino	EA
TCGA-V1-A9O9	White	non-Hispanic/Latino	EA
TCGA-V1-A9OA	White	non-Hispanic/Latino	EA
TCGA-V1-A9OF	White	non-Hispanic/Latino	EA
TCGA-V1-A9OH	White	non-Hispanic/Latino	EA
TCGA-V1-A9OL	Asian	non-Hispanic/Latino	EAA
TCGA-V1-A9OQ	White	Hispanic/Latino	NA
TCGA-V1-A9OT	White	non-Hispanic/Latino	EA
TCGA-V1-A9OX	White	non-Hispanic/Latino	EA
TCGA-V1-A9OY	White	non-Hispanic/Latino	EA
TCGA-V1-A9Z7	White	non-Hispanic/Latino	EA
TCGA-V1-A9Z8	White	non-Hispanic/Latino	EA
TCGA-V1-A9Z9	White	non-Hispanic/Latino	EA
TCGA-V1-A9ZG	White	non-Hispanic/Latino	EAA
TCGA-V1-A9ZI	White	non-Hispanic/Latino	EA
TCGA-V1-A9ZK	White	non-Hispanic/Latino	EA
TCGA-V1-A9ZR	White	non-Hispanic/Latino	EA
TCGA-VN-A88I	White	non-Hispanic/Latino	EA
TCGA-VN-A88K	White	non-Hispanic/Latino	EA
TCGA-VN-A88L	White	non-Hispanic/Latino	EA
TCGA-VN-A88M	Black	non-Hispanic/Latino	AA
TCGA-VN-A88N	White	non-Hispanic/Latino	EA
TCGA-VN-A88O	Unavailable	Hispanic/Latino	AA
TCGA-VN-A88P	White	non-Hispanic/Latino	EA
TCGA-VN-A88Q	White	non-Hispanic/Latino	EA
TCGA-VN-A88R	Black	non-Hispanic/Latino	AA
TCGA-VN-A943	White	non-Hispanic/Latino	EA
TCGA-VP-A872	White	Unavailable	EA
TCGA-VP-A875	Black	Unavailable	AA
TCGA-VP-A876	White	Unavailable	EA
TCGA-VP-A878	White	Unavailable	EA
TCGA-VP-A879	White	Unavailable	EA
TCGA-VP-A87B	White	Unavailable	EA
TCGA-VP-A87C	Black	Unavailable	AA
TCGA-VP-A87D	White	Unavailable	EA
TCGA-VP-A87E	Black	Unavailable	AA
TCGA-VP-A87H	White	Unavailable	EA
TCGA-VP-A87J	Black	Unavailable	AA
TCGA-VP-A87K	White	Unavailable	EA
TCGA-VP-AA1N	White	Unavailable	EA
TCGA-WW-A8ZI	White	non-Hispanic/Latino	EA
TCGA-X4-A8KQ	White	non-Hispanic/Latino	EA
TCGA-X4-A8KS	Black	non-Hispanic/Latino	AA
TCGA-XA-A8JR	Unavailable	Unavailable	EA
TCGA-XJ-A83F	White	non-Hispanic/Latino	EA
TCGA-XJ-A83G	Black	non-Hispanic/Latino	AA
TCGA-XJ-A83H	White	non-Hispanic/Latino	EA
TCGA-XJ-A9DI	White	non-Hispanic/Latino	EA
TCGA-XJ-A9DK	White	non-Hispanic/Latino	EA
TCGA-XJ-A9DQ	White	non-Hispanic/Latino	EA
TCGA-XJ-A9DX	American Indian/Alaska Native	non-Hispanic/Latino	NA
TCGA-XK-AAIR	White	Unavailable	EA
TCGA-XK-AAIV	White	Unavailable	EA
TCGA-XK-AAIW	White	non-Hispanic/Latino	EA
TCGA-XK-AAJ3	White	Unavailable	EA
TCGA-XK-AAJA	Unavailable	Hispanic/Latino	NA
TCGA-XK-AAJP	White	Unavailable	EA
TCGA-XK-AAJR	White	Unavailable	EA
TCGA-XK-AAJT	White	Unavailable	EA
TCGA-XK-AAJU	White	Unavailable	EA
TCGA-XK-AAK1	White	Unavailable	EA
TCGA-XQ-A8TA	White	Hispanic/Latino	EA
TCGA-XQ-A8TB	White	Hispanic/Latino	EA
TCGA-Y6-A8TL	Unavailable	Unavailable	EA
TCGA-Y6-A9XI	Unavailable	Unavailable	EA
TCGA-YJ-A8SW	Unavailable	Unavailable	EA
TCGA-YL-A8HJ	White	non-Hispanic/Latino	EA
TCGA-YL-A8HK	White	non-Hispanic/Latino	EA
TCGA-YL-A8HL	White	non-Hispanic/Latino	EA
TCGA-YL-A8HM	White	non-Hispanic/Latino	EA
TCGA-YL-A8HO	Black	non-Hispanic/Latino	AA
TCGA-YL-A8S8	White	non-Hispanic/Latino	EA
TCGA-YL-A8S9	White	non-Hispanic/Latino	EA
TCGA-YL-A8SA	White	Hispanic/Latino	EA
TCGA-YL-A8SB	White	non-Hispanic/Latino	EA
TCGA-YL-A8SC	White	non-Hispanic/Latino	EA
TCGA-YL-A8SF	White	non-Hispanic/Latino	EA
TCGA-YL-A8SH	White	non-Hispanic/Latino	EA
TCGA-YL-A8SI	White	non-Hispanic/Latino	EA
TCGA-YL-A8SJ	White	non-Hispanic/Latino	EA
TCGA-YL-A8SK	White	non-Hispanic/Latino	EA
TCGA-YL-A8SL	White	non-Hispanic/Latino	EA
TCGA-YL-A8SO	White	non-Hispanic/Latino	EA
TCGA-YL-A8SP	White	non-Hispanic/Latino	EA
TCGA-YL-A8SQ	White	non-Hispanic/Latino	EA
TCGA-YL-A8SR	White	non-Hispanic/Latino	EA
TCGA-YL-A9WH	White	non-Hispanic/Latino	EA
TCGA-YL-A9WI	White	non-Hispanic/Latino	EA
TCGA-YL-A9WJ	White	non-Hispanic/Latino	EA
TCGA-YL-A9WK	Black	non-Hispanic/Latino	AA
TCGA-YL-A9WL	White	non-Hispanic/Latino	EA
TCGA-YL-A9WX	White	non-Hispanic/Latino	EA
TCGA-YL-A9WY	White	non-Hispanic/Latino	EA
TCGA-ZG-A8QW	White	non-Hispanic/Latino	EA
TCGA-ZG-A8QX	White	non-Hispanic/Latino	EA
TCGA-ZG-A8QY	White	non-Hispanic/Latino	EA
TCGA-ZG-A8QZ	White	non-Hispanic/Latino	EA
TCGA-ZG-A9KY	White	non-Hispanic/Latino	EA
TCGA-ZG-A9L0	White	non-Hispanic/Latino	EA
TCGA-ZG-A9L1	White	non-Hispanic/Latino	EA
TCGA-ZG-A9L2	White	non-Hispanic/Latino	EA
TCGA-ZG-A9L4	White	non-Hispanic/Latino	EA
TCGA-ZG-A9L5	White	non-Hispanic/Latino	EA
TCGA-ZG-A9L6	White	non-Hispanic/Latino	EA
TCGA-ZG-A9L9	White	non-Hispanic/Latino	EA
TCGA-ZG-A9LB	White	non-Hispanic/Latino	EA
TCGA-ZG-A9LM	White	non-Hispanic/Latino	EA
TCGA-ZG-A9LN	White	non-Hispanic/Latino	EA
TCGA-ZG-A9LS	White	non-Hispanic/Latino	EA
TCGA-ZG-A9LU	White	non-Hispanic/Latino	EA
TCGA-ZG-A9LY	White	non-Hispanic/Latino	EA
TCGA-ZG-A9LZ	White	non-Hispanic/Latino	EA
TCGA-ZG-A9M4	White	non-Hispanic/Latino	EA
TCGA-ZG-A9MC	White	non-Hispanic/Latino	EA
TCGA-ZG-A9N3	White	non-Hispanic/Latino	EA
TCGA-ZG-A9ND	White	non-Hispanic/Latino	EA
TCGA-ZG-A9NI	White	non-Hispanic/Latino	EA
