# Supplementary material for: Integrative comparison of the genomic and transcriptomic landscape between prostate cancer patients of predominantly African or European genetic ancestry
Source: PLoS Genet. 2020 Feb 14;16(2):e1008641. doi: 10.1371/journal.pgen.1008641 (PMC7046294; doi:10.1371/journal.pgen.1008641)
Supplement: S3 Table — (XLSX) [file pgen.1008641.s006.xlsx]

## Sheet: Table S3
Table S3. Global genetic ancestry annotation of TCGA-PRAD patients estimated by STRUCTURE
Patient	TCGA clinical annotation		Proportions of ancestral components for each individual				EIGENSTRAT assignment
	Self-identified race	Self-identified ethnicity	European	West African	Native American	East Asian
TCGA-2A-A8VL	White	non-Hispanic/Latino	0.6786	0.2083	0.0879	0.025	NA
TCGA-2A-A8VO	White	non-Hispanic/Latino	0.988	0.0023	0.0044	0.0052	EA
TCGA-2A-A8VT	Asian	non-Hispanic/Latino	0.7045	0.0473	0.0147	0.2335	OA
TCGA-2A-A8VV	Unavailable	non-Hispanic/Latino	0.5895	0.3219	0.0353	0.0532	NA
TCGA-2A-A8VX	White	non-Hispanic/Latino	0.9909	0.0036	0.0032	0.0022	EA
TCGA-2A-A8W1	Asian	non-Hispanic/Latino	0.1725	0.0526	0.0073	0.7673	EAA
TCGA-2A-A8W3	White	non-Hispanic/Latino	0.9568	0.0157	0.0033	0.0244	EA
TCGA-2A-AAYF	White	non-Hispanic/Latino	0.9883	0.0035	0.0036	0.0044	EA
TCGA-2A-AAYO	White	non-Hispanic/Latino	0.938	0.0252	0.0064	0.0304	EA
TCGA-2A-AAYU	White	non-Hispanic/Latino	0.9829	0.0026	0.0036	0.0109	EA
TCGA-4L-AA1F	White	non-Hispanic/Latino	0.9551	0.0034	0.0201	0.0214	EA
TCGA-CH-5737	White	non-Hispanic/Latino	0.9863	0.003	0.0036	0.0072	EA
TCGA-CH-5738	White	non-Hispanic/Latino	0.9832	0.0036	0.0035	0.0096	EA
TCGA-CH-5739	White	non-Hispanic/Latino	0.9759	0.0086	0.0039	0.0112	EA
TCGA-CH-5740	White	non-Hispanic/Latino	0.9889	0.0016	0.0052	0.0041	EA
TCGA-CH-5741	White	non-Hispanic/Latino	0.9869	0.0016	0.0081	0.0034	EA
TCGA-CH-5743	White	non-Hispanic/Latino	0.9874	0.0028	0.0037	0.006	EA
TCGA-CH-5744	White	non-Hispanic/Latino	0.9865	0.0022	0.0059	0.0054	EA
TCGA-CH-5745	White	non-Hispanic/Latino	0.988	0.002	0.0048	0.0055	EA
TCGA-CH-5746	White	non-Hispanic/Latino	0.9777	0.005	0.0081	0.009	EA
TCGA-CH-5748	White	non-Hispanic/Latino	0.9815	0.0054	0.0066	0.0064	EA
TCGA-CH-5750	White	non-Hispanic/Latino	0.9694	0.0036	0.0169	0.01	EA
TCGA-CH-5751	White	non-Hispanic/Latino	0.9452	0.0061	0.0058	0.0429	EA
TCGA-CH-5752	White	non-Hispanic/Latino	0.9792	0.0053	0.0079	0.0073	EA
TCGA-CH-5753	White	non-Hispanic/Latino	0.9798	0.0021	0.0114	0.0065	EA
TCGA-CH-5754	White	non-Hispanic/Latino	0.9844	0.0024	0.0082	0.0048	EA
TCGA-CH-5761	White	non-Hispanic/Latino	0.9806	0.0024	0.0134	0.0037	EA
TCGA-CH-5762	White	non-Hispanic/Latino	0.9008	0.044	0.0046	0.0505	EA
TCGA-CH-5763	White	non-Hispanic/Latino	0.9803	0.0028	0.0097	0.0073	EA
TCGA-CH-5764	White	non-Hispanic/Latino	0.9791	0.0021	0.0046	0.014	EA
TCGA-CH-5765	White	non-Hispanic/Latino	0.9834	0.004	0.0061	0.0064	EA
TCGA-CH-5766	White	non-Hispanic/Latino	0.913	0.037	0.0115	0.0383	EA
TCGA-CH-5767	White	non-Hispanic/Latino	0.9888	0.0023	0.0042	0.0047	EA
TCGA-CH-5768	White	non-Hispanic/Latino	0.9844	0.003	0.0056	0.0071	EA
TCGA-CH-5769	White	non-Hispanic/Latino	0.8727	0.0492	0.0058	0.0721	EA
TCGA-CH-5771	White	non-Hispanic/Latino	0.9857	0.0026	0.0061	0.0052	EA
TCGA-CH-5772	White	non-Hispanic/Latino	0.986	0.0021	0.0045	0.0074	EA
TCGA-CH-5788	White	non-Hispanic/Latino	0.9804	0.0048	0.0042	0.0105	EA
TCGA-CH-5789	White	non-Hispanic/Latino	0.9607	0.0023	0.0316	0.0055	EA
TCGA-CH-5790	White	non-Hispanic/Latino	0.9714	0.0069	0.0066	0.0152	EA
TCGA-CH-5791	White	non-Hispanic/Latino	0.9759	0.002	0.0114	0.0108	EA
TCGA-CH-5792	White	non-Hispanic/Latino	0.9718	0.0041	0.0081	0.0161	EA
TCGA-CH-5794	White	non-Hispanic/Latino	0.9822	0.0071	0.0043	0.0064	EA
TCGA-EJ-5494	White	non-Hispanic/Latino	0.9697	0.0143	0.0031	0.013	EA
TCGA-EJ-5495	White	non-Hispanic/Latino	0.982	0.0038	0.0057	0.0087	EA
TCGA-EJ-5496	White	non-Hispanic/Latino	0.9792	0.0053	0.0077	0.0078	EA
TCGA-EJ-5497	White	non-Hispanic/Latino	0.9838	0.0039	0.0075	0.0047	EA
TCGA-EJ-5498	White	non-Hispanic/Latino	0.98	0.0145	0.0036	0.0019	EA
TCGA-EJ-5499	Asian	non-Hispanic/Latino	0.9852	0.0053	0.0041	0.005	EA
TCGA-EJ-5501	White	non-Hispanic/Latino	0.9842	0.0039	0.0045	0.0076	EA
TCGA-EJ-5502	Unavailable	Unavailable	0.9719	0.0069	0.0132	0.0081	EA
TCGA-EJ-5503	White	non-Hispanic/Latino	0.9905	0.003	0.0027	0.004	EA
TCGA-EJ-5504	White	non-Hispanic/Latino	0.9722	0.0029	0.0127	0.012	EA
TCGA-EJ-5505	White	non-Hispanic/Latino	0.9883	0.004	0.004	0.0041	EA
TCGA-EJ-5506	White	non-Hispanic/Latino	0.9784	0.0033	0.0072	0.0111	EA
TCGA-EJ-5507	White	non-Hispanic/Latino	0.9882	0.0027	0.0036	0.0058	EA
TCGA-EJ-5508	White	non-Hispanic/Latino	0.9866	0.0043	0.0063	0.0032	EA
TCGA-EJ-5509	White	non-Hispanic/Latino	0.989	0.002	0.0054	0.0034	EA
TCGA-EJ-5510	White	non-Hispanic/Latino	0.9847	0.0098	0.0027	0.003	EA
TCGA-EJ-5511	Black	non-Hispanic/Latino	0.1802	0.8094	0.0041	0.0063	AA
TCGA-EJ-5512	White	non-Hispanic/Latino	0.978	0.0059	0.0046	0.0113	EA
TCGA-EJ-5514	White	non-Hispanic/Latino	0.9892	0.002	0.0051	0.0037	EA
TCGA-EJ-5515	White	non-Hispanic/Latino	0.9896	0.002	0.0043	0.0041	EA
TCGA-EJ-5516	White	non-Hispanic/Latino	0.9815	0.0046	0.0088	0.0049	EA
TCGA-EJ-5517	White	non-Hispanic/Latino	0.9836	0.0023	0.0087	0.0054	EA
TCGA-EJ-5518	White	non-Hispanic/Latino	0.9872	0.0019	0.0052	0.0059	EA
TCGA-EJ-5519	White	non-Hispanic/Latino	0.8553	0.043	0.0045	0.0976	EA
TCGA-EJ-5521	White	non-Hispanic/Latino	0.9748	0.0037	0.0125	0.0095	EA
TCGA-EJ-5522	White	non-Hispanic/Latino	0.9844	0.0015	0.0103	0.0043	EA
TCGA-EJ-5524	White	non-Hispanic/Latino	0.9774	0.0093	0.0029	0.0103	EA
TCGA-EJ-5525	White	non-Hispanic/Latino	0.9879	0.0023	0.0045	0.0053	EA
TCGA-EJ-5526	White	non-Hispanic/Latino	0.6685	0.1752	0.1407	0.0154	NA
TCGA-EJ-5527	White	non-Hispanic/Latino	0.9839	0.0082	0.0034	0.0049	EA
TCGA-EJ-5530	White	non-Hispanic/Latino	0.9892	0.002	0.0066	0.0022	EA
TCGA-EJ-5531	White	non-Hispanic/Latino	0.968	0.0159	0.0026	0.0134	EA
TCGA-EJ-5532	White	non-Hispanic/Latino	0.9393	0.0347	0.006	0.0199	EA
TCGA-EJ-5542	White	non-Hispanic/Latino	0.9595	0.0203	0.0023	0.0176	EA
TCGA-EJ-7115	White	non-Hispanic/Latino	0.9822	0.0015	0.0084	0.0079	EA
TCGA-EJ-7123	White	non-Hispanic/Latino	0.9872	0.0037	0.0049	0.0042	EA
TCGA-EJ-7125	White	non-Hispanic/Latino	0.9798	0.0043	0.0053	0.0104	EA
TCGA-EJ-7218	White	non-Hispanic/Latino	0.9882	0.0019	0.0058	0.0044	EA
TCGA-EJ-7312	White	non-Hispanic/Latino	0.9705	0.0101	0.0045	0.0145	EA
TCGA-EJ-7314	White	non-Hispanic/Latino	0.9826	0.0019	0.0034	0.0117	EA
TCGA-EJ-7315	White	non-Hispanic/Latino	0.9761	0.004	0.0084	0.0117	EA
TCGA-EJ-7317	White	non-Hispanic/Latino	0.9766	0.005	0.0117	0.0067	EA
TCGA-EJ-7318	White	non-Hispanic/Latino	0.9857	0.0077	0.0021	0.0046	EA
TCGA-EJ-7321	Black	non-Hispanic/Latino	0.0842	0.8968	0.0136	0.0056	AA
TCGA-EJ-7325	White	non-Hispanic/Latino	0.9672	0.0066	0.0187	0.0071	EA
TCGA-EJ-7327	White	non-Hispanic/Latino	0.9867	0.004	0.0047	0.0046	EA
TCGA-EJ-7328	White	non-Hispanic/Latino	0.9881	0.0019	0.0058	0.0044	EA
TCGA-EJ-7330	White	non-Hispanic/Latino	0.9841	0.0036	0.0032	0.0089	EA
TCGA-EJ-7331	White	non-Hispanic/Latino	0.982	0.0018	0.0103	0.0059	EA
TCGA-EJ-7781	White	non-Hispanic/Latino	0.9778	0.0061	0.0022	0.0141	EA
TCGA-EJ-7782	Black	non-Hispanic/Latino	0.3207	0.6692	0.0045	0.0058	AA
TCGA-EJ-7783	White	non-Hispanic/Latino	0.9836	0.0057	0.0042	0.0065	EA
TCGA-EJ-7784	White	non-Hispanic/Latino	0.9923	0.0023	0.0019	0.0034	EA
TCGA-EJ-7785	White	non-Hispanic/Latino	0.9835	0.0052	0.0034	0.008	EA
TCGA-EJ-7786	White	non-Hispanic/Latino	0.9831	0.0037	0.0062	0.0072	EA
TCGA-EJ-7788	White	non-Hispanic/Latino	0.9712	0.002	0.0177	0.0092	EA
TCGA-EJ-7789	Black	non-Hispanic/Latino	0.2294	0.7595	0.0047	0.0062	AA
TCGA-EJ-7791	White	non-Hispanic/Latino	0.9793	0.0037	0.0073	0.0097	EA
TCGA-EJ-7792	White	non-Hispanic/Latino	0.9886	0.0028	0.0043	0.0043	EA
TCGA-EJ-7793	White	non-Hispanic/Latino	0.9751	0.0036	0.0103	0.0111	EA
TCGA-EJ-7794	White	non-Hispanic/Latino	0.9405	0.0324	0.0028	0.0242	EA
TCGA-EJ-7797	White	non-Hispanic/Latino	0.9832	0.0045	0.0054	0.0069	EA
TCGA-EJ-8468	White	Unavailable	0.9587	0.0239	0.006	0.0112	EA
TCGA-EJ-8469	Black	Unavailable	0.3744	0.6053	0.0043	0.0163	AA
TCGA-EJ-8470	Black	Unavailable	0.3761	0.6088	0.0068	0.0083	AA
TCGA-EJ-8472	White	Unavailable	0.9813	0.0032	0.007	0.0084	EA
TCGA-EJ-8474	White	Unavailable	0.963	0.0181	0.0095	0.0093	EA
TCGA-EJ-A46B	White	non-Hispanic/Latino	0.9798	0.0017	0.0075	0.0111	EA
TCGA-EJ-A46D	White	non-Hispanic/Latino	0.979	0.0025	0.0058	0.0127	EA
TCGA-EJ-A46E	White	non-Hispanic/Latino	0.9691	0.0035	0.0167	0.0112	EA
TCGA-EJ-A46F	White	non-Hispanic/Latino	0.9629	0.0088	0.01	0.0182	EA
TCGA-EJ-A46G	White	non-Hispanic/Latino	0.9775	0.0037	0.0075	0.0111	EA
TCGA-EJ-A46H	Black	non-Hispanic/Latino	0.1569	0.8187	0.0119	0.0123	AA
TCGA-EJ-A46I	Black	non-Hispanic/Latino	0.2821	0.708	0.0035	0.0068	AA
TCGA-EJ-A65B	White	Unavailable	0.968	0.0032	0.0083	0.0206	EA
TCGA-EJ-A65D	White	Unavailable	0.977	0.0043	0.0045	0.0144	EA
TCGA-EJ-A65E	Black	Unavailable	0.1497	0.8208	0.0108	0.0188	AA
TCGA-EJ-A65F	White	Unavailable	0.9762	0.0026	0.0133	0.0079	EA
TCGA-EJ-A65G	White	Unavailable	0.9784	0.0015	0.0116	0.0087	EA
TCGA-EJ-A65J	White	Unavailable	0.9926	0.0022	0.0021	0.0029	EA
TCGA-EJ-A65M	Black	Unavailable	0.2655	0.717	0.0039	0.0135	AA
TCGA-EJ-A6RA	White	Unavailable	0.9853	0.0019	0.0033	0.0092	EA
TCGA-EJ-A6RC	White	Unavailable	0.9859	0.0029	0.004	0.007	EA
TCGA-EJ-A7NF	White	Unavailable	0.9887	0.0016	0.0046	0.005	EA
TCGA-EJ-A7NG	White	Unavailable	0.9817	0.0043	0.0053	0.0088	EA
TCGA-EJ-A7NH	White	Unavailable	0.9723	0.0088	0.0025	0.0162	EA
TCGA-EJ-A7NJ	White	Unavailable	0.9861	0.0016	0.0075	0.0045	EA
TCGA-EJ-A7NK	White	Unavailable	0.9655	0.006	0.0221	0.0062	EA
TCGA-EJ-A7NM	White	Unavailable	0.9765	0.0052	0.0063	0.0116	EA
TCGA-EJ-A7NN	White	Unavailable	0.9887	0.0018	0.003	0.0062	EA
TCGA-EJ-A8FN	White	Unavailable	0.9859	0.0046	0.0031	0.0066	EA
TCGA-EJ-A8FO	Unavailable	Unavailable	0.9848	0.004	0.0071	0.004	EA
TCGA-EJ-A8FP	White	Unavailable	0.9811	0.0095	0.0034	0.0062	EA
TCGA-EJ-A8FS	White	Unavailable	0.9789	0.0039	0.0093	0.0078	EA
TCGA-EJ-A8FU	White	Unavailable	0.9857	0.0065	0.0047	0.0029	EA
TCGA-EJ-AB20	Unavailable	Unavailable	0.9789	0.0054	0.0048	0.0107	EA
TCGA-EJ-AB27	White	Unavailable	0.0933	0.8901	0.0058	0.0109	AA
TCGA-FC-7708	Asian	non-Hispanic/Latino	0.0092	0.0062	0.0179	0.9667	EAA
TCGA-FC-7961	White	non-Hispanic/Latino	0.9869	0.0016	0.0068	0.0048	EA
TCGA-FC-A4JI	Asian	non-Hispanic/Latino	0.0232	0.0127	0.0024	0.9616	EAA
TCGA-FC-A5OB	White	non-Hispanic/Latino	0.9832	0.0028	0.0074	0.0068	EA
TCGA-FC-A66V	White	non-Hispanic/Latino	0.9799	0.0022	0.0088	0.0093	EA
TCGA-FC-A6HD	White	non-Hispanic/Latino	0.9851	0.0043	0.0032	0.0075	EA
TCGA-FC-A8O0	White	non-Hispanic/Latino	0.9809	0.0066	0.0042	0.0083	EA
TCGA-G9-6329	White	non-Hispanic/Latino	0.9745	0.0046	0.0125	0.0084	EA
TCGA-G9-6332	White	non-Hispanic/Latino	0.9875	0.0029	0.0051	0.0044	EA
TCGA-G9-6333	White	non-Hispanic/Latino	0.9849	0.0035	0.0057	0.0061	EA
TCGA-G9-6336	White	non-Hispanic/Latino	0.99	0.004	0.0031	0.0032	EA
TCGA-G9-6338	White	non-Hispanic/Latino	0.9887	0.0031	0.0042	0.0042	EA
TCGA-G9-6339	White	non-Hispanic/Latino	0.9831	0.0021	0.0041	0.0108	EA
TCGA-G9-6342	White	non-Hispanic/Latino	0.984	0.0021	0.0064	0.0077	EA
TCGA-G9-6343	White	non-Hispanic/Latino	0.9701	0.0044	0.0091	0.0162	EA
TCGA-G9-6347	Unavailable	Unavailable	0.99	0.002	0.0059	0.0021	EA
TCGA-G9-6348	White	non-Hispanic/Latino	0.9838	0.0034	0.0034	0.0096	EA
TCGA-G9-6351	White	non-Hispanic/Latino	0.9842	0.0077	0.0024	0.0056	EA
TCGA-G9-6353	White	non-Hispanic/Latino	0.9839	0.004	0.0044	0.0075	EA
TCGA-G9-6354	Asian	non-Hispanic/Latino	0.0041	0.0017	0.0057	0.9886	EAA
TCGA-G9-6356	White	non-Hispanic/Latino	0.9885	0.0017	0.0045	0.0052	EA
TCGA-G9-6361	White	non-Hispanic/Latino	0.9887	0.0029	0.0034	0.0048	EA
TCGA-G9-6362	White	non-Hispanic/Latino	0.9895	0.0032	0.004	0.0031	EA
TCGA-G9-6363	White	non-Hispanic/Latino	0.9731	0.0066	0.0071	0.0131	EA
TCGA-G9-6364	White	non-Hispanic/Latino	0.9898	0.0025	0.0027	0.0051	EA
TCGA-G9-6365	White	non-Hispanic/Latino	0.983	0.0018	0.0091	0.0061	EA
TCGA-G9-6366	White	non-Hispanic/Latino	0.9912	0.002	0.0025	0.0044	EA
TCGA-G9-6367	White	non-Hispanic/Latino	0.9888	0.0014	0.005	0.0046	EA
TCGA-G9-6369	White	non-Hispanic/Latino	0.9797	0.0093	0.0044	0.0066	EA
TCGA-G9-6370	White	non-Hispanic/Latino	0.9729	0.0039	0.0111	0.0124	EA
TCGA-G9-6371	White	non-Hispanic/Latino	0.9829	0.0031	0.0034	0.0105	EA
TCGA-G9-6373	White	non-Hispanic/Latino	0.9816	0.0013	0.0088	0.008	EA
TCGA-G9-6377	White	non-Hispanic/Latino	0.9755	0.0029	0.0065	0.0152	EA
TCGA-G9-6378	Black	non-Hispanic/Latino	0.1548	0.8377	0.0013	0.0059	AA
TCGA-G9-6379	White	non-Hispanic/Latino	0.9883	0.0031	0.0029	0.0058	EA
TCGA-G9-6384	White	non-Hispanic/Latino	0.9868	0.0039	0.0064	0.0034	EA
TCGA-G9-6385	White	non-Hispanic/Latino	0.9846	0.0046	0.0056	0.0051	EA
TCGA-G9-6494	White	non-Hispanic/Latino	0.9829	0.0028	0.0033	0.0107	EA
TCGA-G9-6496	White	non-Hispanic/Latino	0.9802	0.0018	0.0082	0.01	EA
TCGA-G9-6498	White	non-Hispanic/Latino	0.9789	0.0042	0.0099	0.007	EA
TCGA-G9-6499	White	non-Hispanic/Latino	0.9905	0.0023	0.0037	0.0034	EA
TCGA-G9-7509	Black	non-Hispanic/Latino	0.0034	0.9853	0.0057	0.0057	AA
TCGA-G9-7510	White	non-Hispanic/Latino	0.9704	0.0034	0.0087	0.0174	EA
TCGA-G9-7519	White	non-Hispanic/Latino	0.8781	0.0541	0.0059	0.0623	EA
TCGA-G9-7521	White	non-Hispanic/Latino	0.9857	0.0041	0.0042	0.0061	EA
TCGA-G9-7522	White	non-Hispanic/Latino	0.9881	0.0047	0.0025	0.0045	EA
TCGA-G9-7523	Black	non-Hispanic/Latino	0.1061	0.8866	0.0018	0.005	AA
TCGA-G9-7525	White	non-Hispanic/Latino	0.9707	0.005	0.0082	0.0164	EA
TCGA-G9-A9S0	White	non-Hispanic/Latino	0.9835	0.0044	0.005	0.0068	EA
TCGA-G9-A9S4	White	non-Hispanic/Latino	0.9849	0.0025	0.0071	0.0057	EA
TCGA-G9-A9S7	White	non-Hispanic/Latino	0.971	0.0218	0.0021	0.0051	EA
TCGA-H9-7775	White	non-Hispanic/Latino	0.9871	0.0047	0.0055	0.0026	EA
TCGA-H9-A6BX	White	non-Hispanic/Latino	0.9791	0.0023	0.0126	0.0059	EA
TCGA-H9-A6BY	White	non-Hispanic/Latino	0.9849	0.0023	0.0053	0.0074	EA
TCGA-HC-7075	White	non-Hispanic/Latino	0.9858	0.0031	0.0043	0.0068	EA
TCGA-HC-7077	Black	non-Hispanic/Latino	0.2423	0.7412	0.0023	0.0142	AA
TCGA-HC-7078	White	non-Hispanic/Latino	0.9914	0.0014	0.0045	0.0027	EA
TCGA-HC-7079	White	non-Hispanic/Latino	0.9794	0.0018	0.0088	0.0104	EA
TCGA-HC-7080	White	non-Hispanic/Latino	0.9831	0.0035	0.0044	0.0092	EA
TCGA-HC-7081	White	Unavailable	0.987	0.0032	0.0053	0.0045	EA
TCGA-HC-7209	White	non-Hispanic/Latino	0.9894	0.0047	0.0033	0.0024	EA
TCGA-HC-7210	White	non-Hispanic/Latino	0.9882	0.0017	0.0057	0.0045	EA
TCGA-HC-7211	White	non-Hispanic/Latino	0.993	0.0014	0.0032	0.0024	EA
TCGA-HC-7212	White	non-Hispanic/Latino	0.9913	0.0023	0.0031	0.0034	EA
TCGA-HC-7213	White	non-Hispanic/Latino	0.984	0.0042	0.0063	0.0055	EA
TCGA-HC-7230	White	non-Hispanic/Latino	0.989	0.0027	0.0045	0.0036	EA
TCGA-HC-7231	White	Unavailable	0.975	0.0026	0.0067	0.0157	EA
TCGA-HC-7232	White	non-Hispanic/Latino	0.9846	0.0016	0.0082	0.0055	EA
TCGA-HC-7233	White	Unavailable	0.9794	0.004	0.01	0.0066	EA
TCGA-HC-7736	White	non-Hispanic/Latino	0.9478	0.0281	0.0113	0.0129	EA
TCGA-HC-7737	Black	Unavailable	0.2952	0.6944	0.0036	0.0064	AA
TCGA-HC-7738	White	non-Hispanic/Latino	0.8651	0.0667	0.0111	0.0573	EA
TCGA-HC-7740	White	non-Hispanic/Latino	0.9759	0.0102	0.0067	0.007	EA
TCGA-HC-7741	White	non-Hispanic/Latino	0.3678	0.3571	0.0009	0.2744	AA
TCGA-HC-7742	White	non-Hispanic/Latino	0.988	0.0016	0.0034	0.0068	EA
TCGA-HC-7744	White	non-Hispanic/Latino	0.9625	0.0174	0.0071	0.0132	EA
TCGA-HC-7745	White	non-Hispanic/Latino	0.9759	0.0037	0.0051	0.0152	EA
TCGA-HC-7747	White	non-Hispanic/Latino	0.9804	0.0097	0.0035	0.0065	EA
TCGA-HC-7748	White	non-Hispanic/Latino	0.9848	0.0039	0.0078	0.0033	EA
TCGA-HC-7749	White	non-Hispanic/Latino	0.9722	0.0111	0.0068	0.0098	EA
TCGA-HC-7750	White	non-Hispanic/Latino	0.9009	0.0395	0.0122	0.0472	EA
TCGA-HC-7752	White	non-Hispanic/Latino	0.9881	0.0054	0.002	0.0044	EA
TCGA-HC-7817	White	non-Hispanic/Latino	0.9787	0.0038	0.0067	0.0109	EA
TCGA-HC-7818	White	non-Hispanic/Latino	0.9772	0.0037	0.0076	0.0114	EA
TCGA-HC-7819	White	non-Hispanic/Latino	0.9822	0.0037	0.0067	0.0073	EA
TCGA-HC-7820	White	non-Hispanic/Latino	0.9278	0.0481	0.0143	0.0099	EA
TCGA-HC-7821	White	non-Hispanic/Latino	0.9736	0.0019	0.0118	0.0127	EA
TCGA-HC-8212	White	non-Hispanic/Latino	0.3876	0.3341	0.0006	0.2778	AA
TCGA-HC-8213	White	non-Hispanic/Latino	0.9858	0.0015	0.007	0.0055	EA
TCGA-HC-8216	White	non-Hispanic/Latino	0.9793	0.0041	0.0133	0.0033	EA
TCGA-HC-8256	Black	non-Hispanic/Latino	0.9917	0.0025	0.0031	0.0025	EA
TCGA-HC-8257	Black	non-Hispanic/Latino	0.1504	0.8294	0.0093	0.0109	AA
TCGA-HC-8258	Black	non-Hispanic/Latino	0.0622	0.912	0.0086	0.0172	AA
TCGA-HC-8259	Black	non-Hispanic/Latino	0.1853	0.7963	0.0112	0.0069	AA
TCGA-HC-8260	Black	non-Hispanic/Latino	0.0765	0.9054	0.0066	0.0115	AA
TCGA-HC-8261	Black	non-Hispanic/Latino	0.0295	0.9492	0.0077	0.0134	AA
TCGA-HC-8262	White	non-Hispanic/Latino	0.9742	0.0064	0.0152	0.0042	EA
TCGA-HC-8264	White	non-Hispanic/Latino	0.9841	0.0038	0.0067	0.0053	EA
TCGA-HC-8265	White	non-Hispanic/Latino	0.9535	0.032	0.0055	0.0091	EA
TCGA-HC-8266	White	non-Hispanic/Latino	0.7182	0.0333	0.219	0.0297	NA
TCGA-HC-A48F	White	non-Hispanic/Latino	0.9783	0.0038	0.0082	0.0095	EA
TCGA-HC-A4ZV	Black	non-Hispanic/Latino	0.1271	0.8661	0.0026	0.0043	AA
TCGA-HC-A631	White	non-Hispanic/Latino	0.9722	0.0033	0.0102	0.0144	EA
TCGA-HC-A632	White	non-Hispanic/Latino	0.9887	0.0042	0.0028	0.0043	EA
TCGA-HC-A6AL	White	non-Hispanic/Latino	0.9851	0.0039	0.0076	0.0033	EA
TCGA-HC-A6AN	White	non-Hispanic/Latino	0.9635	0.0042	0.0191	0.0133	EA
TCGA-HC-A6AO	White	non-Hispanic/Latino	0.9872	0.0066	0.0031	0.0036	EA
TCGA-HC-A6AP	White	non-Hispanic/Latino	0.9645	0.0059	0.007	0.0226	EA
TCGA-HC-A6AQ	White	non-Hispanic/Latino	0.9818	0.0037	0.0084	0.006	EA
TCGA-HC-A6AS	White	non-Hispanic/Latino	0.984	0.0036	0.0052	0.0072	EA
TCGA-HC-A6HX	White	non-Hispanic/Latino	0.9829	0.0066	0.0043	0.0063	EA
TCGA-HC-A6HY	White	non-Hispanic/Latino	0.9842	0.0017	0.0103	0.0038	EA
TCGA-HC-A76W	White	non-Hispanic/Latino	0.9789	0.0104	0.0025	0.008	EA
TCGA-HC-A76X	White	non-Hispanic/Latino	0.967	0.009	0.014	0.0101	EA
TCGA-HC-A8CY	White	non-Hispanic/Latino	0.9896	0.0041	0.0044	0.0023	EA
TCGA-HC-A8D0	White	non-Hispanic/Latino	0.986	0.0052	0.004	0.0051	EA
TCGA-HC-A8D1	White	non-Hispanic/Latino	0.9731	0.0052	0.0144	0.0075	EA
TCGA-HC-A9TE	White	non-Hispanic/Latino	0.9914	0.0019	0.0039	0.0025	EA
TCGA-HC-A9TH	White	non-Hispanic/Latino	0.9798	0.0029	0.009	0.0084	EA
TCGA-HI-7168	White	non-Hispanic/Latino	0.9839	0.0061	0.0041	0.006	EA
TCGA-HI-7169	White	non-Hispanic/Latino	0.9808	0.0057	0.0082	0.0054	EA
TCGA-HI-7170	White	non-Hispanic/Latino	0.9397	0.0325	0.0033	0.0244	EA
TCGA-HI-7171	White	non-Hispanic/Latino	0.9806	0.0092	0.0059	0.0043	EA
TCGA-J4-8198	Black	non-Hispanic/Latino	0.0045	0.9888	0.0022	0.0042	AA
TCGA-J4-8200	Asian	non-Hispanic/Latino	0.1535	0.3182	0.0084	0.5201	EAA
TCGA-J4-A67K	White	non-Hispanic/Latino	0.9811	0.005	0.0087	0.0055	EA
TCGA-J4-A67L	White	non-Hispanic/Latino	0.9933	0.0023	0.002	0.0026	EA
TCGA-J4-A67M	White	non-Hispanic/Latino	0.9833	0.0023	0.0061	0.0081	EA
TCGA-J4-A67N	White	non-Hispanic/Latino	0.9766	0.0048	0.0081	0.0106	EA
TCGA-J4-A67O	White	non-Hispanic/Latino	0.9876	0.0038	0.0036	0.005	EA
TCGA-J4-A67Q	White	non-Hispanic/Latino	0.9904	0.0019	0.0036	0.004	EA
TCGA-J4-A67R	White	non-Hispanic/Latino	0.9875	0.0036	0.0049	0.0041	EA
TCGA-J4-A67S	White	non-Hispanic/Latino	0.9864	0.0029	0.0068	0.0038	EA
TCGA-J4-A67T	White	non-Hispanic/Latino	0.9814	0.0053	0.0049	0.0085	EA
TCGA-J4-A6G1	White	non-Hispanic/Latino	0.9866	0.005	0.0038	0.0044	EA
TCGA-J4-A6G3	White	non-Hispanic/Latino	0.9808	0.0032	0.0101	0.0055	EA
TCGA-J4-A6M7	White	non-Hispanic/Latino	0.9852	0.0018	0.0053	0.0074	EA
TCGA-J4-A83I	White	non-Hispanic/Latino	0.9851	0.0026	0.0067	0.0058	EA
TCGA-J4-A83J	White	non-Hispanic/Latino	0.9793	0.006	0.0051	0.0095	EA
TCGA-J4-A83K	White	non-Hispanic/Latino	0.9766	0.002	0.0093	0.0119	EA
TCGA-J4-A83L	White	non-Hispanic/Latino	0.9774	0.0027	0.0108	0.0089	EA
TCGA-J4-A83M	White	non-Hispanic/Latino	0.9664	0.0257	0.0036	0.0042	EA
TCGA-J4-A83N	White	non-Hispanic/Latino	0.9871	0.0019	0.0059	0.0053	EA
TCGA-J4-AATV	White	non-Hispanic/Latino	0.993	0.0016	0.003	0.0024	EA
TCGA-J4-AATZ	Asian	non-Hispanic/Latino	0.2453	0.1381	0.1148	0.5018	EAA
TCGA-J4-AAU2	White	non-Hispanic/Latino	0.9886	0.0011	0.0056	0.005	EA
TCGA-J9-A52B	White	non-Hispanic/Latino	0.9916	0.0036	0.0023	0.0024	EA
TCGA-J9-A52C	White	non-Hispanic/Latino	0.9731	0.0025	0.0085	0.0159	EA
TCGA-J9-A52E	White	non-Hispanic/Latino	0.9826	0.0017	0.012	0.004	EA
TCGA-J9-A8CK	White	non-Hispanic/Latino	0.9366	0.0489	0.0024	0.012	EA
TCGA-J9-A8CL	White	non-Hispanic/Latino	0.925	0.0639	0.0038	0.0073	EA
TCGA-J9-A8CM	White	non-Hispanic/Latino	0.9845	0.0033	0.0065	0.0058	EA
TCGA-J9-A8CN	White	non-Hispanic/Latino	0.9843	0.002	0.0092	0.0046	EA
TCGA-J9-A8CP	White	non-Hispanic/Latino	0.9868	0.005	0.0043	0.0038	EA
TCGA-KC-A4BL	Black	non-Hispanic/Latino	0.0041	0.9885	0.0032	0.0041	AA
TCGA-KC-A4BN	Black	non-Hispanic/Latino	0.1155	0.8667	0.0056	0.0122	AA
TCGA-KC-A4BO	Black	non-Hispanic/Latino	0.2126	0.7803	0.0038	0.0034	AA
TCGA-KC-A4BR	White	Unavailable	0.9427	0.043	0.0017	0.0123	EA
TCGA-KC-A4BV	Asian	non-Hispanic/Latino	0.6998	0.0671	0.0314	0.2015	OA
TCGA-KC-A7F3	White	non-Hispanic/Latino	0.9559	0.0249	0.006	0.0133	EA
TCGA-KC-A7F5	White	non-Hispanic/Latino	0.912	0.0603	0.0017	0.0258	EA
TCGA-KC-A7F6	White	non-Hispanic/Latino	0.9851	0.0018	0.0058	0.0073	EA
TCGA-KC-A7FA	White	non-Hispanic/Latino	0.9744	0.009	0.0075	0.0091	EA
TCGA-KC-A7FD	White	non-Hispanic/Latino	0.9814	0.0028	0.0071	0.0088	EA
TCGA-KC-A7FE	White	non-Hispanic/Latino	0.9452	0.0252	0.0066	0.0226	EA
TCGA-KK-A59V	White	Unavailable	0.9847	0.004	0.0039	0.0072	EA
TCGA-KK-A59X	Black	Unavailable	0.1032	0.8736	0.0054	0.0179	AA
TCGA-KK-A59Y	White	Unavailable	0.9836	0.0033	0.0043	0.009	EA
TCGA-KK-A59Z	Black	Unavailable	0.1985	0.7767	0.0033	0.0212	AA
TCGA-KK-A6DY	Black	Unavailable	0.1951	0.7942	0.0024	0.0083	AA
TCGA-KK-A6E0	Asian	Unavailable	0.0032	0.0024	0.0038	0.9903	EAA
TCGA-KK-A6E1	White	Unavailable	0.9824	0.0032	0.0108	0.0037	EA
TCGA-KK-A6E2	Black	Unavailable	0.0294	0.9249	0.0092	0.0365	AA
TCGA-KK-A6E3	Black	Unavailable	0.2494	0.7405	0.0029	0.0073	AA
TCGA-KK-A6E4	Black	Unavailable	0.3327	0.6572	0.0041	0.0061	AA
TCGA-KK-A6E5	Black	Unavailable	0.2145	0.7793	0.0026	0.0033	AA
TCGA-KK-A6E6	White	non-Hispanic/Latino	0.9674	0.0044	0.0146	0.0136	EA
TCGA-KK-A6E7	Unavailable	Hispanic/Latino	0.7345	0.0544	0.1833	0.0279	NA
TCGA-KK-A6E8	White	non-Hispanic/Latino	0.9709	0.0044	0.0205	0.0042	EA
TCGA-KK-A7AP	White	Unavailable	0.7958	0.182	0.0036	0.0186	EA
TCGA-KK-A7AQ	White	Unavailable	0.989	0.0042	0.0047	0.0021	EA
TCGA-KK-A7AU	White	Unavailable	0.9887	0.0014	0.0055	0.0045	EA
TCGA-KK-A7AV	Black	Unavailable	0.501	0.4805	0.0045	0.0139	AA
TCGA-KK-A7AW	Black	Unavailable	0.0678	0.9134	0.0083	0.0105	AA
TCGA-KK-A7AY	White	Unavailable	0.9825	0.0027	0.0072	0.0079	EA
TCGA-KK-A7AZ	White	Unavailable	0.982	0.0103	0.0043	0.0032	EA
TCGA-KK-A7B0	White	Unavailable	0.993	0.0014	0.003	0.0024	EA
TCGA-KK-A7B1	White	Unavailable	0.9816	0.0055	0.0076	0.0051	EA
TCGA-KK-A7B2	White	Unavailable	0.9795	0.0054	0.0106	0.0042	EA
TCGA-KK-A7B3	White	Unavailable	0.9732	0.0086	0.0119	0.0062	EA
TCGA-KK-A7B4	White	Unavailable	0.9901	0.0038	0.0034	0.0027	EA
TCGA-KK-A8I4	White	Unavailable	0.9812	0.0061	0.0053	0.0073	EA
TCGA-KK-A8I5	Black	Unavailable	0.1197	0.859	0.01	0.0112	AA
TCGA-KK-A8I6	White	Unavailable	0.9779	0.0061	0.0092	0.0068	EA
TCGA-KK-A8I7	White	Unavailable	0.9757	0.0051	0.0115	0.0071	EA
TCGA-KK-A8I8	White	Unavailable	0.9921	0.0021	0.0017	0.004	EA
TCGA-KK-A8I9	Unavailable	Unavailable	0.6112	0.0745	0.2767	0.0377	NA
TCGA-KK-A8IA	White	Unavailable	0.9863	0.0016	0.0075	0.0045	EA
TCGA-KK-A8IB	White	Unavailable	0.9734	0.0065	0.0094	0.0105	EA
TCGA-KK-A8IC	White	Unavailable	0.9819	0.0059	0.008	0.0041	EA
TCGA-KK-A8ID	Unavailable	Unavailable	0.7611	0.1495	0.0692	0.0202	EA
TCGA-KK-A8IF	Black	Unavailable	0.2473	0.7422	0.0054	0.0055	AA
TCGA-KK-A8IG	White	Unavailable	0.9872	0.0049	0.0053	0.0028	EA
TCGA-KK-A8IH	White	Unavailable	0.8823	0.0041	0.0815	0.0322	EA
TCGA-KK-A8II	White	Unavailable	0.9848	0.0056	0.0041	0.0059	EA
TCGA-KK-A8IJ	White	Unavailable	0.9829	0.0016	0.0055	0.0099	EA
TCGA-KK-A8IK	White	Unavailable	0.9857	0.0054	0.0041	0.0051	EA
TCGA-KK-A8IL	White	Unavailable	0.3714	0.5468	0.0445	0.0372	AA
TCGA-KK-A8IM	White	Unavailable	0.9878	0.0027	0.0055	0.004	EA
TCGA-M7-A71Y	White	Unavailable	0.9776	0.0029	0.0121	0.0075	EA
TCGA-M7-A71Z	White	non-Hispanic/Latino	0.9858	0.0014	0.0067	0.006	EA
TCGA-M7-A720	White	non-Hispanic/Latino	0.982	0.0025	0.0076	0.0079	EA
TCGA-M7-A721	White	non-Hispanic/Latino	0.9828	0.001	0.0083	0.0079	EA
TCGA-M7-A722	White	Unavailable	0.9845	0.0022	0.0047	0.0091	EA
TCGA-M7-A723	White	non-Hispanic/Latino	0.9837	0.0058	0.0053	0.0047	EA
TCGA-M7-A724	White	non-Hispanic/Latino	0.9887	0.0024	0.0045	0.0043	EA
TCGA-M7-A725	White	Unavailable	0.9886	0.0022	0.0047	0.0043	EA
TCGA-MG-AAMC	White	non-Hispanic/Latino	0.4357	0.0186	0.4132	0.1326	NA
TCGA-QU-A6IL	Asian	non-Hispanic/Latino	0.0016	0.0018	0.0038	0.9932	EAA
TCGA-QU-A6IM	White	non-Hispanic/Latino	0.9693	0.0154	0.0074	0.0077	EA
TCGA-QU-A6IN	White	non-Hispanic/Latino	0.9721	0.0161	0.0037	0.0082	EA
TCGA-QU-A6IO	Black	non-Hispanic/Latino	0.2425	0.7448	0.0058	0.0069	AA
TCGA-QU-A6IP	White	non-Hispanic/Latino	0.9827	0.0046	0.0083	0.0045	EA
TCGA-SU-A7E7	White	non-Hispanic/Latino	0.9705	0.0065	0.0078	0.0153	EA
TCGA-TK-A8OK	White	non-Hispanic/Latino	0.9438	0.0249	0.0073	0.024	EA
TCGA-TP-A8TT	White	non-Hispanic/Latino	0.9893	0.0027	0.0041	0.0042	EA
TCGA-TP-A8TV	White	non-Hispanic/Latino	0.9745	0.008	0.0035	0.0144	EA
TCGA-V1-A8MF	Black	non-Hispanic/Latino	0.4416	0.542	0.0108	0.0058	AA
TCGA-V1-A8MG	Black	non-Hispanic/Latino	0.1154	0.8589	0.0134	0.0123	AA
TCGA-V1-A8MJ	Black	non-Hispanic/Latino	0.1921	0.7789	0.0105	0.0188	AA
TCGA-V1-A8MK	Black	non-Hispanic/Latino	0.268	0.718	0.0025	0.0113	AA
TCGA-V1-A8ML	Black	non-Hispanic/Latino	0.0935	0.8807	0.0076	0.0181	AA
TCGA-V1-A8MM	Black	non-Hispanic/Latino	0.2614	0.7258	0.0078	0.0049	AA
TCGA-V1-A8MU	Black	non-Hispanic/Latino	0.3302	0.6615	0.0052	0.003	AA
TCGA-V1-A8WL	Black	non-Hispanic/Latino	0.1434	0.8426	0.0057	0.0085	AA
TCGA-V1-A8WN	Black	non-Hispanic/Latino	0.1914	0.7999	0.0029	0.0058	AA
TCGA-V1-A8WS	White	non-Hispanic/Latino	0.9813	0.002	0.006	0.0107	EA
TCGA-V1-A8WV	White	non-Hispanic/Latino	0.0549	0.0256	0.0105	0.9088	EAA
TCGA-V1-A8WW	White	non-Hispanic/Latino	0.9866	0.0041	0.007	0.0023	EA
TCGA-V1-A8X3	White	non-Hispanic/Latino	0.9703	0.0057	0.0109	0.0132	EA
TCGA-V1-A9O5	White	non-Hispanic/Latino	0.9538	0.0238	0.0025	0.0198	EA
TCGA-V1-A9O7	White	non-Hispanic/Latino	0.9803	0.0035	0.0062	0.0099	EA
TCGA-V1-A9O9	White	non-Hispanic/Latino	0.9783	0.0023	0.0141	0.0054	EA
TCGA-V1-A9OA	White	non-Hispanic/Latino	0.9838	0.0024	0.0041	0.0097	EA
TCGA-V1-A9OF	White	non-Hispanic/Latino	0.9869	0.0017	0.0066	0.0051	EA
TCGA-V1-A9OH	White	non-Hispanic/Latino	0.9885	0.0019	0.0045	0.0051	EA
TCGA-V1-A9OL	Asian	non-Hispanic/Latino	0.0042	0.0027	0.0089	0.984	EAA
TCGA-V1-A9OQ	White	Hispanic/Latino	0.5902	0.2037	0.1818	0.0246	NA
TCGA-V1-A9OT	White	non-Hispanic/Latino	0.8575	0.0634	0.008	0.0711	EA
TCGA-V1-A9OX	White	non-Hispanic/Latino	0.9784	0.0053	0.0109	0.0053	EA
TCGA-V1-A9OY	White	non-Hispanic/Latino	0.98	0.0103	0.0037	0.0059	EA
TCGA-V1-A9Z7	White	non-Hispanic/Latino	0.9851	0.0031	0.0047	0.0074	EA
TCGA-V1-A9Z8	White	non-Hispanic/Latino	0.9818	0.0025	0.0113	0.0046	EA
TCGA-V1-A9Z9	White	non-Hispanic/Latino	0.9902	0.0025	0.0043	0.0032	EA
TCGA-V1-A9ZG	White	non-Hispanic/Latino	0.0119	0.0067	0.004	0.9774	EAA
TCGA-V1-A9ZI	White	non-Hispanic/Latino	0.9786	0.0053	0.0042	0.0119	EA
TCGA-V1-A9ZK	White	non-Hispanic/Latino	0.9782	0.0036	0.0129	0.0053	EA
TCGA-V1-A9ZR	White	non-Hispanic/Latino	0.9903	0.0038	0.0026	0.0035	EA
TCGA-VN-A88I	White	non-Hispanic/Latino	0.9693	0.0228	0.0031	0.0047	EA
TCGA-VN-A88K	White	non-Hispanic/Latino	0.9847	0.0025	0.0053	0.0077	EA
TCGA-VN-A88L	White	non-Hispanic/Latino	0.9578	0.0227	0.0044	0.0148	EA
TCGA-VN-A88M	Black	non-Hispanic/Latino	0.1195	0.8718	0.0038	0.0048	AA
TCGA-VN-A88N	White	non-Hispanic/Latino	0.982	0.0039	0.0045	0.0099	EA
TCGA-VN-A88O	Unavailable	Hispanic/Latino	0.4916	0.4734	0.0275	0.0076	AA
TCGA-VN-A88P	White	non-Hispanic/Latino	0.981	0.0017	0.0096	0.0077	EA
TCGA-VN-A88Q	White	non-Hispanic/Latino	0.9914	0.0023	0.003	0.0033	EA
TCGA-VN-A88R	Black	non-Hispanic/Latino	0.1522	0.8245	0.0067	0.0166	AA
TCGA-VN-A943	White	non-Hispanic/Latino	0.9671	0.0206	0.003	0.0098	EA
TCGA-VP-A872	White	Unavailable	0.9735	0.001	0.0208	0.0049	EA
TCGA-VP-A875	Black	Unavailable	0.1243	0.8648	0.0055	0.0054	AA
TCGA-VP-A876	White	Unavailable	0.9794	0.0031	0.0092	0.0084	EA
TCGA-VP-A878	White	Unavailable	0.9721	0.0066	0.0134	0.0079	EA
TCGA-VP-A879	White	Unavailable	0.9834	0.003	0.0035	0.0102	EA
TCGA-VP-A87B	White	Unavailable	0.9754	0.0054	0.0124	0.0065	EA
TCGA-VP-A87C	Black	Unavailable	0.1635	0.8187	0.0042	0.0135	AA
TCGA-VP-A87D	White	Unavailable	0.9681	0.0052	0.0081	0.0184	EA
TCGA-VP-A87E	Black	Unavailable	0.2031	0.7886	0.0046	0.0038	AA
TCGA-VP-A87H	White	Unavailable	0.994	0.0021	0.0017	0.0024	EA
TCGA-VP-A87J	Black	Unavailable	0.2125	0.7746	0.002	0.011	AA
TCGA-VP-A87K	White	Unavailable	0.9852	0.0013	0.0069	0.0067	EA
TCGA-VP-AA1N	White	Unavailable	0.9923	0.0019	0.0019	0.0041	EA
TCGA-WW-A8ZI	White	non-Hispanic/Latino	0.9854	0.0022	0.005	0.0073	EA
TCGA-X4-A8KQ	White	non-Hispanic/Latino	0.9577	0.0174	0.0065	0.0184	EA
TCGA-X4-A8KS	Black	non-Hispanic/Latino	0.2699	0.7181	0.0041	0.008	AA
TCGA-XA-A8JR	Unavailable	Unavailable	0.9798	0.0018	0.0122	0.0062	EA
TCGA-XJ-A83F	White	non-Hispanic/Latino	0.9878	0.0017	0.004	0.0063	EA
TCGA-XJ-A83G	Black	non-Hispanic/Latino	0.1861	0.7973	0.0083	0.0081	AA
TCGA-XJ-A83H	White	non-Hispanic/Latino	0.9776	0.0055	0.0047	0.0123	EA
TCGA-XJ-A9DI	White	non-Hispanic/Latino	0.982	0.0029	0.0083	0.0067	EA
TCGA-XJ-A9DK	White	non-Hispanic/Latino	0.9798	0.0032	0.0046	0.0124	EA
TCGA-XJ-A9DQ	White	non-Hispanic/Latino	0.9909	0.0034	0.0032	0.0026	EA
TCGA-XJ-A9DX	American Indian/Alaska Native	non-Hispanic/Latino	0.8399	0.0085	0.1196	0.0319	NA
TCGA-XK-AAIR	White	Unavailable	0.989	0.0024	0.0048	0.0039	EA
TCGA-XK-AAIV	White	Unavailable	0.9541	0.0096	0.0119	0.0244	EA
TCGA-XK-AAIW	White	non-Hispanic/Latino	0.9817	0.0066	0.0046	0.0073	EA
TCGA-XK-AAJ3	White	Unavailable	0.9708	0.0071	0.0126	0.0092	EA
TCGA-XK-AAJA	Unavailable	Hispanic/Latino	0.383	0.094	0.4163	0.1067	NA
TCGA-XK-AAJP	White	Unavailable	0.9846	0.0022	0.0054	0.0077	EA
TCGA-XK-AAJR	White	Unavailable	0.9879	0.0037	0.0032	0.0051	EA
TCGA-XK-AAJT	White	Unavailable	0.9821	0.0037	0.006	0.0081	EA
TCGA-XK-AAJU	White	Unavailable	0.9385	0.0256	0.008	0.0277	EA
TCGA-XK-AAK1	White	Unavailable	0.9856	0.0044	0.0067	0.0032	EA
TCGA-XQ-A8TA	White	Hispanic/Latino	0.981	0.0049	0.0019	0.012	EA
TCGA-XQ-A8TB	White	Hispanic/Latino	0.7649	0.1719	0.0409	0.0226	EA
TCGA-Y6-A8TL	Unavailable	Unavailable	0.9817	0.0034	0.0088	0.0062	EA
TCGA-Y6-A9XI	Unavailable	Unavailable	0.9827	0.0024	0.0115	0.0035	EA
TCGA-YJ-A8SW	Unavailable	Unavailable	0.9417	0.0274	0.0044	0.0266	EA
TCGA-YL-A8HJ	White	non-Hispanic/Latino	0.9721	0.0126	0.0071	0.0082	EA
TCGA-YL-A8HK	White	non-Hispanic/Latino	0.9918	0.0026	0.0016	0.004	EA
TCGA-YL-A8HL	White	non-Hispanic/Latino	0.9914	0.0033	0.0026	0.003	EA
TCGA-YL-A8HM	White	non-Hispanic/Latino	0.9914	0.0017	0.0032	0.0038	EA
TCGA-YL-A8HO	Black	non-Hispanic/Latino	0.0733	0.903	0.0072	0.0168	AA
TCGA-YL-A8S8	White	non-Hispanic/Latino	0.9811	0.0075	0.0061	0.0053	EA
TCGA-YL-A8S9	White	non-Hispanic/Latino	0.9861	0.0057	0.0019	0.0062	EA
TCGA-YL-A8SA	White	Hispanic/Latino	0.9858	0.002	0.0077	0.0046	EA
TCGA-YL-A8SB	White	non-Hispanic/Latino	0.9808	0.0112	0.0034	0.0047	EA
TCGA-YL-A8SC	White	non-Hispanic/Latino	0.9781	0.0038	0.0103	0.0081	EA
TCGA-YL-A8SF	White	non-Hispanic/Latino	0.9837	0.0045	0.0041	0.0079	EA
TCGA-YL-A8SH	White	non-Hispanic/Latino	0.9814	0.0033	0.0059	0.0096	EA
TCGA-YL-A8SI	White	non-Hispanic/Latino	0.9886	0.0033	0.0038	0.0044	EA
TCGA-YL-A8SJ	White	non-Hispanic/Latino	0.8814	0.0505	0.0086	0.0599	EA
TCGA-YL-A8SK	White	non-Hispanic/Latino	0.9921	0.0014	0.0031	0.0034	EA
TCGA-YL-A8SL	White	non-Hispanic/Latino	0.9845	0.0024	0.0084	0.0043	EA
TCGA-YL-A8SO	White	non-Hispanic/Latino	0.9899	0.0021	0.005	0.003	EA
TCGA-YL-A8SP	White	non-Hispanic/Latino	0.9818	0.0039	0.0081	0.006	EA
TCGA-YL-A8SQ	White	non-Hispanic/Latino	0.9895	0.0014	0.0018	0.007	EA
TCGA-YL-A8SR	White	non-Hispanic/Latino	0.9863	0.0045	0.0041	0.0051	EA
TCGA-YL-A9WH	White	non-Hispanic/Latino	0.9886	0.0026	0.0057	0.0033	EA
TCGA-YL-A9WI	White	non-Hispanic/Latino	0.9895	0.0035	0.0028	0.0041	EA
TCGA-YL-A9WJ	White	non-Hispanic/Latino	0.9742	0.0028	0.0128	0.0099	EA
TCGA-YL-A9WK	Black	non-Hispanic/Latino	0.0789	0.9068	0.0082	0.0062	AA
TCGA-YL-A9WL	White	non-Hispanic/Latino	0.9826	0.002	0.0069	0.0085	EA
TCGA-YL-A9WX	White	non-Hispanic/Latino	0.9413	0.0268	0.0035	0.0284	EA
TCGA-YL-A9WY	White	non-Hispanic/Latino	0.9393	0.0398	0.0094	0.0116	EA
TCGA-ZG-A8QW	White	non-Hispanic/Latino	0.9895	0.0012	0.0038	0.0052	EA
TCGA-ZG-A8QX	White	non-Hispanic/Latino	0.9859	0.0032	0.0048	0.006	EA
TCGA-ZG-A8QY	White	non-Hispanic/Latino	0.9811	0.0041	0.0078	0.0071	EA
TCGA-ZG-A8QZ	White	non-Hispanic/Latino	0.9867	0.0021	0.005	0.0062	EA
TCGA-ZG-A9KY	White	non-Hispanic/Latino	0.9744	0.0039	0.0105	0.0114	EA
TCGA-ZG-A9L0	White	non-Hispanic/Latino	0.9794	0.0025	0.0083	0.01	EA
TCGA-ZG-A9L1	White	non-Hispanic/Latino	0.9533	0.0019	0.027	0.018	EA
TCGA-ZG-A9L2	White	non-Hispanic/Latino	0.9786	0.0028	0.015	0.0037	EA
TCGA-ZG-A9L4	White	non-Hispanic/Latino	0.9773	0.0028	0.0078	0.0122	EA
TCGA-ZG-A9L5	White	non-Hispanic/Latino	0.9867	0.0027	0.0055	0.0053	EA
TCGA-ZG-A9L6	White	non-Hispanic/Latino	0.9607	0.0148	0.0021	0.0224	EA
TCGA-ZG-A9L9	White	non-Hispanic/Latino	0.9905	0.0022	0.0041	0.0033	EA
TCGA-ZG-A9LB	White	non-Hispanic/Latino	0.9857	0.005	0.0038	0.0056	EA
TCGA-ZG-A9LM	White	non-Hispanic/Latino	0.8861	0.0629	0.0076	0.0433	EA
TCGA-ZG-A9LN	White	non-Hispanic/Latino	0.9776	0.0041	0.0051	0.0132	EA
TCGA-ZG-A9LS	White	non-Hispanic/Latino	0.9921	0.0016	0.0037	0.0023	EA
TCGA-ZG-A9LU	White	non-Hispanic/Latino	0.9827	0.0026	0.0077	0.0067	EA
TCGA-ZG-A9LY	White	non-Hispanic/Latino	0.986	0.0048	0.0049	0.0042	EA
TCGA-ZG-A9LZ	White	non-Hispanic/Latino	0.9899	0.0015	0.0051	0.0038	EA
TCGA-ZG-A9M4	White	non-Hispanic/Latino	0.9767	0.0031	0.0082	0.0119	EA
TCGA-ZG-A9MC	White	non-Hispanic/Latino	0.9839	0.0063	0.0024	0.0076	EA
TCGA-ZG-A9N3	White	non-Hispanic/Latino	0.9908	0.0018	0.0036	0.0039	EA
TCGA-ZG-A9ND	White	non-Hispanic/Latino	0.9844	0.0049	0.0051	0.0056	EA
TCGA-ZG-A9NI	White	non-Hispanic/Latino	0.985	0.0031	0.0049	0.0072	EA
