# Supplementary material for: Integrative comparison of the genomic and transcriptomic landscape between prostate cancer patients of predominantly African or European genetic ancestry
Source: PLoS Genet. 2020 Feb 14;16(2):e1008641. doi: 10.1371/journal.pgen.1008641 (PMC7046294; doi:10.1371/journal.pgen.1008641)
Supplement: S4 Table — (XLSX) [file pgen.1008641.s007.xlsx]

## Sheet: Table S4
Table S4. Global genetic ancestry annotation of TCGA-PRAD patients estimated by LAMP
Patient	TCGA clinical annotation		Proportions of ancestral components for each individual				EIGENSTRAT assignment
	Self-identified race	Self-identified ethnicity	European	West African	Native American	East Asian
TCGA-2A-A8VL	White	non-Hispanic/Latino	0.70149	0.190594	0.0914205	0.016496	NA
TCGA-2A-A8VO	White	non-Hispanic/Latino	0.995262	0	0.000801859	0.0039364	EA
TCGA-2A-A8VT	Asian	non-Hispanic/Latino	0.775561	0.0114704	0.00740969	0.205559	OA
TCGA-2A-A8VV	Unavailable	non-Hispanic/Latino	0.634901	0.295046	0.0396041	0.0304492	NA
TCGA-2A-A8VX	White	non-Hispanic/Latino	0.990266	0.000926212	0.00377346	0.00503413	EA
TCGA-2A-A8W1	Asian	non-Hispanic/Latino	0.171538	0.069393	0.000493122	0.758576	EAA
TCGA-2A-A8W3	White	non-Hispanic/Latino	0.979263	0.009841	0.00112775	0.0097681	EA
TCGA-2A-AAYF	White	non-Hispanic/Latino	0.986647	0.00546722	0.00135501	0.00653065	EA
TCGA-2A-AAYO	White	non-Hispanic/Latino	0.968599	0.00545865	0.0028258	0.0231167	EA
TCGA-2A-AAYU	White	non-Hispanic/Latino	0.982951	0.0135844	0.00150938	0.00195534	EA
TCGA-4L-AA1F	White	non-Hispanic/Latino	0.972377	0.000527426	0.00844739	0.0186486	EA
TCGA-CH-5737	White	non-Hispanic/Latino	0.989421	0.00112775	0.00373058	0.00572022	EA
TCGA-CH-5738	White	non-Hispanic/Latino	0.983182	0.00122637	0.00358478	0.0120064	EA
TCGA-CH-5739	White	non-Hispanic/Latino	0.988731	0.00249134	0.00298446	0.00579311	EA
TCGA-CH-5740	White	non-Hispanic/Latino	0.992933	0.000960516	0.000424514	0.00568162	EA
TCGA-CH-5741	White	non-Hispanic/Latino	0.991619	0.00258215	0.0037955	0.00200354	EA
TCGA-CH-5743	White	non-Hispanic/Latino	0.989533	0.0016466	0.00403074	0.00478972	EA
TCGA-CH-5744	White	non-Hispanic/Latino	0.991604	0	0.00450671	0.00388923	EA
TCGA-CH-5745	White	non-Hispanic/Latino	0.993126	0	0.00209255	0.00478114	EA
TCGA-CH-5746	White	non-Hispanic/Latino	0.983109	0.00154369	0.00430517	0.0110416	EA
TCGA-CH-5748	White	non-Hispanic/Latino	0.988881	0.00118778	0.00219118	0.00773987	EA
TCGA-CH-5750	White	non-Hispanic/Latino	0.992586	0.00056173	0.00416367	0.00268859	EA
TCGA-CH-5751	White	non-Hispanic/Latino	0.97389	0.00324603	0.00258567	0.020278	EA
TCGA-CH-5752	White	non-Hispanic/Latino	0.982835	0.00299732	0.00544578	0.00872183	EA
TCGA-CH-5753	White	non-Hispanic/Latino	0.985665	0.00367483	0.00520994	0.00545007	EA
TCGA-CH-5754	White	non-Hispanic/Latino	0.991248	0.000977668	0.0011792	0.00659497	EA
TCGA-CH-5761	White	non-Hispanic/Latino	0.990918	0.00111488	0.00277864	0.0051885	EA
TCGA-CH-5762	White	non-Hispanic/Latino	0.967711	0.00749545	0.00138932	0.023404	EA
TCGA-CH-5763	White	non-Hispanic/Latino	0.98741	0.00163146	0.00139408	0.00956434	EA
TCGA-CH-5764	White	non-Hispanic/Latino	0.988096	0.00338325	0.00221691	0.00630339	EA
TCGA-CH-5765	White	non-Hispanic/Latino	0.992363	0.00177095	0.00146221	0.00440379	EA
TCGA-CH-5766	White	non-Hispanic/Latino	0.970473	0.00900055	0.00137217	0.0191546	EA
TCGA-CH-5767	White	non-Hispanic/Latino	0.991428	0.00133786	0.00242702	0.00480687	EA
TCGA-CH-5768	White	non-Hispanic/Latino	0.98735	0.00328891	0.00456674	0.004794	EA
TCGA-CH-5769	White	non-Hispanic/Latino	0.950696	0.00787709	0.00335323	0.0380733	EA
TCGA-CH-5771	White	non-Hispanic/Latino	0.985802	0.00254279	0.00509845	0.00655638	EA
TCGA-CH-5772	White	non-Hispanic/Latino	0.991716	0.000321601	0.00230267	0.00566018	EA
TCGA-CH-5788	White	non-Hispanic/Latino	0.98877	0.000295873	0.00466108	0.00627337	EA
TCGA-CH-5789	White	non-Hispanic/Latino	0.98877	0.00194676	0.00423656	0.005047	EA
TCGA-CH-5790	White	non-Hispanic/Latino	0.986913	0.00342184	0.00221691	0.00744829	EA
TCGA-CH-5791	White	non-Hispanic/Latino	0.992376	0.00229409	0.00151367	0.00381634	EA
TCGA-CH-5792	White	non-Hispanic/Latino	0.988165	0.000900484	0.00388923	0.00704521	EA
TCGA-CH-5794	White	non-Hispanic/Latino	0.991836	0.00105056	0.00205825	0.00505557	EA
TCGA-EJ-5494	White	non-Hispanic/Latino	0.986883	0.00647919	0.00162945	0.0050084	EA
TCGA-EJ-5495	White	non-Hispanic/Latino	0.986887	0.00697232	0.00268859	0.00345185	EA
TCGA-EJ-5496	White	non-Hispanic/Latino	0.988444	0.00280008	0.00159943	0.0071567	EA
TCGA-EJ-5497	White	non-Hispanic/Latino	0.990313	0.00117063	0.00460533	0.00391067	EA
TCGA-EJ-5498	White	non-Hispanic/Latino	0.988572	0.00126068	0.00329749	0.0068694	EA
TCGA-EJ-5499	Asian	non-Hispanic/Latino	0.98368	0.00487119	0.00225121	0.0091978	EA
TCGA-EJ-5501	White	non-Hispanic/Latino	0.98865	0.00258139	0.00514562	0.00362337	EA
TCGA-EJ-5502	Unavailable	Unavailable	0.988139	0.00513276	0.002933	0.0037949	EA
TCGA-EJ-5503	White	non-Hispanic/Latino	0.989726	0.000788995	0.0038635	0.00562159	EA
TCGA-EJ-5504	White	non-Hispanic/Latino	0.97371	0.000788995	0.00532143	0.0201794	EA
TCGA-EJ-5505	White	non-Hispanic/Latino	0.986746	0.00159514	0.00606754	0.00559157	EA
TCGA-EJ-5506	White	non-Hispanic/Latino	0.990258	0.00149652	0.00455387	0.00369198	EA
TCGA-EJ-5507	White	non-Hispanic/Latino	0.988088	0.00108487	0.00362337	0.00720387	EA
TCGA-EJ-5508	White	non-Hispanic/Latino	0.986956	0.0028644	0.00334894	0.00683081	EA
TCGA-EJ-5509	White	non-Hispanic/Latino	0.995455	0.000921924	0.00155226	0.00207111	EA
TCGA-EJ-5510	White	non-Hispanic/Latino	0.991613	0.00210542	0.00296302	0.00331893	EA
TCGA-EJ-5511	Black	non-Hispanic/Latino	0.165865	0.825439	0.00249991	0.00619619	AA
TCGA-EJ-5512	White	non-Hispanic/Latino	0.988028	0.00102484	0.00500412	0.00594319	EA
TCGA-EJ-5514	White	non-Hispanic/Latino	0.989499	0.000252993	0.00505986	0.0051885	EA
TCGA-EJ-5515	White	non-Hispanic/Latino	0.979688	0.00306593	0.00739254	0.00985386	EA
TCGA-EJ-5516	White	non-Hispanic/Latino	0.995326	0.00105914	0.00315598	0.000458818	EA
TCGA-EJ-5517	White	non-Hispanic/Latino	0.993148	0.000334465	0.00249134	0.00402645	EA
TCGA-EJ-5518	White	non-Hispanic/Latino	0.989512	0.00272896	0.00318235	0.00457705	EA
TCGA-EJ-5519	White	non-Hispanic/Latino	0.922368	0.00877453	0.00378715	0.0650702	EA
TCGA-EJ-5521	White	non-Hispanic/Latino	0.980975	0.00101041	0.00294054	0.0150741	EA
TCGA-EJ-5522	White	non-Hispanic/Latino	0.992279	0.000401572	0.00241807	0.0049009	EA
TCGA-EJ-5524	White	non-Hispanic/Latino	0.990198	0.00521423	0.0033275	0.00126068	EA
TCGA-EJ-5525	White	non-Hispanic/Latino	0.991269	0.00152425	0.0035062	0.00370051	EA
TCGA-EJ-5526	White	non-Hispanic/Latino	0.691283	0.155873	0.136582	0.0162618	NA
TCGA-EJ-5527	White	non-Hispanic/Latino	0.990035	0.00416795	0.00281723	0.00298017	EA
TCGA-EJ-5530	White	non-Hispanic/Latino	0.993178	0.00182241	0.0015394	0.00346043	EA
TCGA-EJ-5531	White	non-Hispanic/Latino	0.989516	0.0044724	0.00237556	0.00363624	EA
TCGA-EJ-5532	White	non-Hispanic/Latino	0.974045	0.00611043	0.00240987	0.0174351	EA
TCGA-EJ-5542	White	non-Hispanic/Latino	0.975129	0.00808291	0.00162516	0.0151624	EA
TCGA-EJ-7115	White	non-Hispanic/Latino	0.987081	0.0012004	0.00231875	0.00940023	EA
TCGA-EJ-7123	White	non-Hispanic/Latino	0.992252	0.00123924	0.00470396	0.00180526	EA
TCGA-EJ-7125	White	non-Hispanic/Latino	0.983079	0.0115391	0.00224263	0.00313883	EA
TCGA-EJ-7218	White	non-Hispanic/Latino	0.992959	0.00280436	0.00147937	0.0027572	EA
TCGA-EJ-7312	White	non-Hispanic/Latino	0.994207	0.0021826	0	0.00361051	EA
TCGA-EJ-7314	White	non-Hispanic/Latino	0.990519	0.00214401	0.00321173	0.00412507	EA
TCGA-EJ-7315	White	non-Hispanic/Latino	0.989554	0.00281723	0.0038635	0.00376488	EA
TCGA-EJ-7317	White	non-Hispanic/Latino	0.988242	0.00106772	0.00526997	0.00542005	EA
TCGA-EJ-7318	White	non-Hispanic/Latino	0.991788	0.000467394	0.00328462	0.00445954	EA
TCGA-EJ-7321	Black	non-Hispanic/Latino	0.0724032	0.911667	0.0101197	0.00581026	AA
TCGA-EJ-7325	White	non-Hispanic/Latino	0.981892	0.00452815	0.00457531	0.00900484	EA
TCGA-EJ-7327	White	non-Hispanic/Latino	0.987007	0.00149652	0.00505557	0.0064406	EA
TCGA-EJ-7328	White	non-Hispanic/Latino	0.990082	0.000364481	0.00575452	0.00379918	EA
TCGA-EJ-7330	White	non-Hispanic/Latino	0.986278	0.00192103	0.00159943	0.0102012	EA
TCGA-EJ-7331	White	non-Hispanic/Latino	0.980048	0.00351617	0.00641059	0.0100254	EA
TCGA-EJ-7781	White	non-Hispanic/Latino	0.978255	0.0126025	0.00323745	0.0059046	EA
TCGA-EJ-7782	Black	non-Hispanic/Latino	0.310092	0.680363	0.0021097	0.00743542	AA
TCGA-EJ-7783	White	non-Hispanic/Latino	0.98597	0.00415509	0.00516277	0.00471253	EA
TCGA-EJ-7784	White	non-Hispanic/Latino	0.990249	0.00107629	0.00641487	0.00225979	EA
TCGA-EJ-7785	White	non-Hispanic/Latino	0.987843	0.00264571	0.00356334	0.00594748	EA
TCGA-EJ-7786	White	non-Hispanic/Latino	0.989006	0.00228551	0.00325461	0.00545436	EA
TCGA-EJ-7788	White	non-Hispanic/Latino	0.976176	0.000188673	0.00900912	0.0146264	EA
TCGA-EJ-7789	Black	non-Hispanic/Latino	0.209543	0.781894	0.00576738	0.00279579	AA
TCGA-EJ-7791	White	non-Hispanic/Latino	0.992196	0.00275291	0.00124781	0.00380347	EA
TCGA-EJ-7792	White	non-Hispanic/Latino	0.990768	0.00118778	0.00383778	0.00420655	EA
TCGA-EJ-7793	White	non-Hispanic/Latino	0.978543	0.00168519	0.0113375	0.00843453	EA
TCGA-EJ-7794	White	non-Hispanic/Latino	0.967711	0.00810864	0.00579311	0.018387	EA
TCGA-EJ-7797	White	non-Hispanic/Latino	0.9847	0.00248705	0.00113204	0.0116806	EA
TCGA-EJ-8468	White	Unavailable	0.982985	0.00331035	0.00331464	0.0103899	EA
TCGA-EJ-8469	Black	Unavailable	0.36395	0.617282	0.00719958	0.0115691	AA
TCGA-EJ-8470	Black	Unavailable	0.356171	0.635458	0.00167233	0.00669788	AA
TCGA-EJ-8472	White	Unavailable	0.99425	0.00129069	0.000840451	0.00361909	EA
TCGA-EJ-8474	White	Unavailable	0.982316	0.00516706	0.00374344	0.00877328	EA
TCGA-EJ-A46B	White	non-Hispanic/Latino	0.982573	0.00212257	0.00280008	0.0125039	EA
TCGA-EJ-A46D	White	non-Hispanic/Latino	0.985193	0.00245275	0.00468252	0.00767126	EA
TCGA-EJ-A46E	White	non-Hispanic/Latino	0.981639	0.000445954	0.00667644	0.0112389	EA
TCGA-EJ-A46F	White	non-Hispanic/Latino	0.977149	0.0048326	0.00124353	0.0167747	EA
TCGA-EJ-A46G	White	non-Hispanic/Latino	0.976189	0.0081601	0.00831447	0.0073368	EA
TCGA-EJ-A46H	Black	non-Hispanic/Latino	0.134309	0.838646	0.0132586	0.013786	AA
TCGA-EJ-A46I	Black	non-Hispanic/Latino	0.244679	0.735318	0.0111789	0.00882474	AA
TCGA-EJ-A65B	White	Unavailable	0.989636	0.00198106	0.0051156	0.00326747	EA
TCGA-EJ-A65D	White	Unavailable	0.981253	0.00359336	0.0047597	0.0103942	EA
TCGA-EJ-A65E	Black	Unavailable	0.151581	0.837446	0.00554869	0.00542434	AA
TCGA-EJ-A65F	White	Unavailable	0.987509	0.00141505	0.00252135	0.0085546	EA
TCGA-EJ-A65G	White	Unavailable	0.987127	0.00172807	0.00446383	0.00668073	EA
TCGA-EJ-A65J	White	Unavailable	0.991042	0.00298875	0.00248705	0.00348187	EA
TCGA-EJ-A65M	Black	Unavailable	0.241008	0.731926	0.0156941	0.0113718	AA
TCGA-EJ-A6RA	White	Unavailable	0.981973	0.00262855	0.00201966	0.0133786	EA
TCGA-EJ-A6RC	White	Unavailable	0.990515	0.00130785	0.00616617	0.00201108	EA
TCGA-EJ-A7NF	White	Unavailable	0.990416	0.000788995	0.00162516	0.00716957	EA
TCGA-EJ-A7NG	White	Unavailable	0.978311	0.00281723	0.00611471	0.0127569	EA
TCGA-EJ-A7NH	White	Unavailable	0.993529	0.00138503	0.00112346	0.00396213	EA
TCGA-EJ-A7NJ	White	Unavailable	0.994267	0.00183956	0.0026114	0.00128212	EA
TCGA-EJ-A7NK	White	Unavailable	0.989589	0.000879044	0.00772272	0.00180954	EA
TCGA-EJ-A7NM	White	Unavailable	0.990982	0.000115776	0.00254279	0.00635913	EA
TCGA-EJ-A7NN	White	Unavailable	0.989713	0.00722531	0.000921924	0.00213972	EA
TCGA-EJ-A8FN	White	Unavailable	0.989374	0.00395355	0.000673219	0.00599894	EA
TCGA-EJ-A8FO	Unavailable	Unavailable	0.98865	0.00214401	0.00403931	0.00516706	EA
TCGA-EJ-A8FP	White	Unavailable	0.987957	0.00231443	0.00206399	0.00766441	EA
TCGA-EJ-A8FS	White	Unavailable	0.988692	0.00119207	0.00571164	0.00440379	EA
TCGA-EJ-A8FU	White	Unavailable	0.985442	0.00341326	0.00185671	0.00928785	EA
TCGA-EJ-AB20	Unavailable	Unavailable	0.993495	0.00263713	0.0016466	0.00222119	EA
TCGA-EJ-AB27	White	Unavailable	0.0786637	0.910063	0.00437807	0.00689513	AA
TCGA-FC-7708	Asian	non-Hispanic/Latino	0.0130484	0.000424514	0.0071224	0.979405	EAA
TCGA-FC-7961	White	non-Hispanic/Latino	0.993216	0.000471682	0.00295873	0.00335323	EA
TCGA-FC-A4JI	Asian	non-Hispanic/Latino	0.016972	0.00206254	0.00365339	0.977312	EAA
TCGA-FC-A5OB	White	non-Hispanic/Latino	0.981424	0.00223671	0.00325575	0.0130835	EA
TCGA-FC-A66V	White	non-Hispanic/Latino	0.97663	0.000797571	0.00797571	0.0145964	EA
TCGA-FC-A6HD	White	non-Hispanic/Latino	0.984477	0.00195534	0.0044724	0.00909489	EA
TCGA-FC-A8O0	White	non-Hispanic/Latino	0.978264	0.00524853	0.00363624	0.0128512	EA
TCGA-G9-6329	White	non-Hispanic/Latino	0.988628	0.00105914	0.00415509	0.00615759	EA
TCGA-G9-6332	White	non-Hispanic/Latino	0.982659	0.0108573	0.00312168	0.00336181	EA
TCGA-G9-6333	White	non-Hispanic/Latino	0.990301	0.00170663	0.00326318	0.00472968	EA
TCGA-G9-6336	White	non-Hispanic/Latino	0.991643	0.00255137	0.00270574	0.00310024	EA
TCGA-G9-6338	White	non-Hispanic/Latino	0.987548	0.0014163	0.00362953	0.00740632	EA
TCGA-G9-6339	White	non-Hispanic/Latino	0.984293	0.00267143	0.00446383	0.00857175	EA
TCGA-G9-6342	White	non-Hispanic/Latino	0.991282	0.00127783	0.0030402	0.00439951	EA
TCGA-G9-6343	White	non-Hispanic/Latino	0.990258	0.00041165	0.00421512	0.0051156	EA
TCGA-G9-6347	Unavailable	Unavailable	0.995682	0.000252993	0.00299732	0.00106772	EA
TCGA-G9-6348	White	non-Hispanic/Latino	0.994005	0.00200679	0.00337896	0.000608898	EA
TCGA-G9-6351	White	non-Hispanic/Latino	0.984186	0.00487119	0.00114919	0.00979383	EA
TCGA-G9-6353	White	non-Hispanic/Latino	0.98645	0.00276782	0.00341552	0.00736647	EA
TCGA-G9-6354	Asian	non-Hispanic/Latino	0.00454959	0	0	0.99545	EAA
TCGA-G9-6356	White	non-Hispanic/Latino	0.990811	0.00138074	0.00252135	0.00528713	EA
TCGA-G9-6361	White	non-Hispanic/Latino	0.985695	0.00350331	0.00439522	0.0064063	EA
TCGA-G9-6362	White	non-Hispanic/Latino	0.988302	0.00144506	0.00440379	0.00584886	EA
TCGA-G9-6363	White	non-Hispanic/Latino	0.987067	0.00252135	0.00505128	0.00536002	EA
TCGA-G9-6364	White	non-Hispanic/Latino	0.986398	0.00153082	0.00361909	0.00845168	EA
TCGA-G9-6365	White	non-Hispanic/Latino	0.986604	0.00255137	0.0041165	0.0067279	EA
TCGA-G9-6366	White	non-Hispanic/Latino	0.985099	0.00441237	0.00394498	0.00654351	EA
TCGA-G9-6367	White	non-Hispanic/Latino	0.989477	0.000132929	0.0040779	0.00631196	EA
TCGA-G9-6369	White	non-Hispanic/Latino	0.986103	0.00259854	0.00113632	0.0101626	EA
TCGA-G9-6370	White	non-Hispanic/Latino	0.966712	0.00204967	0.0228251	0.00841309	EA
TCGA-G9-6371	White	non-Hispanic/Latino	0.985189	0.00360193	0.00221691	0.00899197	EA
TCGA-G9-6373	White	non-Hispanic/Latino	0.991587	0.00130356	0.00478543	0.00232411	EA
TCGA-G9-6377	White	non-Hispanic/Latino	0.991981	0.00115348	0.00264571	0.00421941	EA
TCGA-G9-6378	Black	non-Hispanic/Latino	0.122196	0.864391	0.00197678	0.0114361	AA
TCGA-G9-6379	White	non-Hispanic/Latino	0.990215	0.00119207	0.00686512	0.00172807	EA
TCGA-G9-6384	White	non-Hispanic/Latino	0.995733	0.000587458	0.00226836	0.00141076	EA
TCGA-G9-6385	White	non-Hispanic/Latino	0.992819	0	0.00629129	0.000889503	EA
TCGA-G9-6494	White	non-Hispanic/Latino	0.990738	0.00177953	0.00194247	0.00554012	EA
TCGA-G9-6496	White	non-Hispanic/Latino	0.987976	0.00159085	0.00226407	0.00816867	EA
TCGA-G9-6498	White	non-Hispanic/Latino	0.986493	0.00162516	0.00453243	0.00734966	EA
TCGA-G9-6499	White	non-Hispanic/Latino	0.993967	0.00108058	0.00274433	0.00220833	EA
TCGA-G9-7509	Black	non-Hispanic/Latino	0	0.99916	0	0.000840451	AA
TCGA-G9-7510	White	non-Hispanic/Latino	0.978654	0.00120493	0.00604182	0.014099	EA
TCGA-G9-7519	White	non-Hispanic/Latino	0.94857	0.0205267	0.00149223	0.0294115	EA
TCGA-G9-7521	White	non-Hispanic/Latino	0.990108	0.000634627	0.00195105	0.00730678	EA
TCGA-G9-7522	White	non-Hispanic/Latino	0.993409	0.000566018	0.00406075	0.00196391	EA
TCGA-G9-7523	Black	non-Hispanic/Latino	0.0810007	0.912507	0.00262855	0.0038635	AA
TCGA-G9-7525	White	non-Hispanic/Latino	0.986214	0.003722	0.00478543	0.00527855	EA
TCGA-G9-A9S0	White	non-Hispanic/Latino	0.988311	0.00106772	0.00497839	0.00564303	EA
TCGA-G9-A9S4	White	non-Hispanic/Latino	0.989426	0.00222548	0.00459247	0.0037563	EA
TCGA-G9-A9S7	White	non-Hispanic/Latino	0.985151	0.00777846	0.00288155	0.00418939	EA
TCGA-H9-7775	White	non-Hispanic/Latino	0.991347	0.00331464	0.00253851	0.00280008	EA
TCGA-H9-A6BX	White	non-Hispanic/Latino	0.982411	0.00653494	0.00626051	0.004794	EA
TCGA-H9-A6BY	White	non-Hispanic/Latino	0.992217	0.00167661	0.00299304	0.0031131	EA
TCGA-HC-7075	White	non-Hispanic/Latino	0.988178	0.000531714	0.00272289	0.00856746	EA
TCGA-HC-7077	Black	non-Hispanic/Latino	0.229038	0.762809	0.00093355	0.00721888	AA
TCGA-HC-7078	White	non-Hispanic/Latino	0.988714	0.0030059	0.00358907	0.00469109	EA
TCGA-HC-7079	White	non-Hispanic/Latino	0.986724	0.00179668	0.00436949	0.00710953	EA
TCGA-HC-7080	White	non-Hispanic/Latino	0.991287	0.00323317	0.00382491	0.00165517	EA
TCGA-HC-7081	White	Unavailable	0.986566	0.00144077	0.00588745	0.00610614	EA
TCGA-HC-7209	White	non-Hispanic/Latino	0.989743	0.00150938	0.00319457	0.00555298	EA
TCGA-HC-7210	White	non-Hispanic/Latino	0.988988	0.0066936	0.00373915	0.000578882	EA
TCGA-HC-7211	White	non-Hispanic/Latino	0.993701	0.000480258	0.00286011	0.00295873	EA
TCGA-HC-7212	White	non-Hispanic/Latino	0.993242	0.00145793	0.000879044	0.00442095	EA
TCGA-HC-7213	White	non-Hispanic/Latino	0.989574	0.00169461	0.00344083	0.00529028	EA
TCGA-HC-7230	White	non-Hispanic/Latino	0.988547	0.00261998	0.0052957	0.00353761	EA
TCGA-HC-7231	White	Unavailable	0.988392	0.0021483	0.00435663	0.00510274	EA
TCGA-HC-7232	White	non-Hispanic/Latino	0.993512	0.0009305	0.00272718	0.00283009	EA
TCGA-HC-7233	White	Unavailable	0.992882	0.00195962	0.00403931	0.00111917	EA
TCGA-HC-7736	White	non-Hispanic/Latino	0.979893	0.012714	0.000801859	0.00659068	EA
TCGA-HC-7737	Black	Unavailable	0.286573	0.701777	0.00398357	0.00766698	AA
TCGA-HC-7738	White	non-Hispanic/Latino	0.916641	0.0459375	0	0.0374215	EA
TCGA-HC-7740	White	non-Hispanic/Latino	0.987449	0.00401358	0.00320744	0.00533001	EA
TCGA-HC-7741	White	non-Hispanic/Latino	0.519137	0.312095	0	0.168768	AA
TCGA-HC-7742	White	non-Hispanic/Latino	0.991707	0.0039021	0.00364481	0.000746115	EA
TCGA-HC-7744	White	non-Hispanic/Latino	0.978924	0.00698518	0.00213114	0.0119593	EA
TCGA-HC-7745	White	non-Hispanic/Latino	0.989975	0.00163802	0.00298017	0.00540719	EA
TCGA-HC-7747	White	non-Hispanic/Latino	0.977518	0.0169077	0.00292014	0.00265428	EA
TCGA-HC-7748	White	non-Hispanic/Latino	0.979829	0.00978954	0.00276577	0.00761552	EA
TCGA-HC-7749	White	non-Hispanic/Latino	0.981553	0.00450671	0.000737539	0.0132028	EA
TCGA-HC-7750	White	non-Hispanic/Latino	0.946486	0.0244717	0	0.0290427	EA
TCGA-HC-7752	White	non-Hispanic/Latino	0.987007	0.00522281	0.00249991	0.00526997	EA
TCGA-HC-7817	White	non-Hispanic/Latino	0.990142	0.000437378	0.00233697	0.00708381	EA
TCGA-HC-7818	White	non-Hispanic/Latino	0.991686	0.0017195	0.00201537	0.0045796	EA
TCGA-HC-7819	White	non-Hispanic/Latino	0.991029	0.00365339	0.00225979	0.00305736	EA
TCGA-HC-7820	White	non-Hispanic/Latino	0.917837	0.0534587	0.0140947	0.0146093	EA
TCGA-HC-7821	White	non-Hispanic/Latino	0.982149	0.00684368	0.00503842	0.00596892	EA
TCGA-HC-8212	White	non-Hispanic/Latino	0.534214	0.286049	0	0.179737	AA
TCGA-HC-8213	White	non-Hispanic/Latino	0.988907	0.00358907	0.00199393	0.0055101	EA
TCGA-HC-8216	White	non-Hispanic/Latino	0.988688	0.00346043	0.00421083	0.00364053	EA
TCGA-HC-8256	Black	non-Hispanic/Latino	0.990369	0.00308308	0.00148794	0.00505986	EA
TCGA-HC-8257	Black	non-Hispanic/Latino	0.142547	0.8401	0.000677507	0.0166761	AA
TCGA-HC-8258	Black	non-Hispanic/Latino	0.0586172	0.92008	0.00746115	0.0138417	AA
TCGA-HC-8259	Black	non-Hispanic/Latino	0.169668	0.817588	0.00792426	0.00481973	AA
TCGA-HC-8260	Black	non-Hispanic/Latino	0.0623864	0.917404	0.00424943	0.01596	AA
TCGA-HC-8261	Black	non-Hispanic/Latino	0.0404917	0.958329	0.000175809	0.0010034	AA
TCGA-HC-8262	White	non-Hispanic/Latino	0.991012	0.000578882	0.00467394	0.00373486	EA
TCGA-HC-8264	White	non-Hispanic/Latino	0.990699	0	0.00345185	0.00584886	EA
TCGA-HC-8265	White	non-Hispanic/Latino	0.968209	0.0151924	0.00353333	0.0130656	EA
TCGA-HC-8266	White	non-Hispanic/Latino	0.746471	0.019772	0.18655	0.0472068	NA
TCGA-HC-A48F	White	non-Hispanic/Latino	0.985528	0.00343899	0.00473826	0.00629481	EA
TCGA-HC-A4ZV	Black	non-Hispanic/Latino	0.115978	0.87476	0.000523138	0.00873898	AA
TCGA-HC-A631	White	non-Hispanic/Latino	0.990665	0.00244417	0.00502556	0.00186529	EA
TCGA-HC-A632	White	non-Hispanic/Latino	0.987402	0.00254279	0.0028644	0.00719101	EA
TCGA-HC-A6AL	White	non-Hispanic/Latino	0.989885	0.00313883	0.00395784	0.00301876	EA
TCGA-HC-A6AN	White	non-Hispanic/Latino	0.9648	0.0119721	0.013906	0.00932215	EA
TCGA-HC-A6AO	White	non-Hispanic/Latino	0.988847	0.00210542	0.00514562	0.0039021	EA
TCGA-HC-A6AP	White	non-Hispanic/Latino	0.9832	0.00622191	0.00117063	0.00940791	EA
TCGA-HC-A6AQ	White	non-Hispanic/Latino	0.991626	0.00190388	0.00171521	0.00475541	EA
TCGA-HC-A6AS	White	non-Hispanic/Latino	0.987192	0.00195534	0.00406933	0.00678364	EA
TCGA-HC-A6HX	White	non-Hispanic/Latino	0.981248	0.00274433	0.0101369	0.0058703	EA
TCGA-HC-A6HY	White	non-Hispanic/Latino	0.988671	0.000934788	0.0076927	0.00270145	EA
TCGA-HC-A76W	White	non-Hispanic/Latino	0.979846	0.0130999	0.0020754	0.00497839	EA
TCGA-HC-A76X	White	non-Hispanic/Latino	0.987968	0.00271003	0.00228551	0.00703664	EA
TCGA-HC-A8CY	White	non-Hispanic/Latino	0.986591	0.00877757	0.00277006	0.001861	EA
TCGA-HC-A8D0	White	non-Hispanic/Latino	0.993336	0.00168948	0.00216974	0.00280436	EA
TCGA-HC-A8D1	White	non-Hispanic/Latino	0.983328	0.00225121	0.00619619	0.00822442	EA
TCGA-HC-A9TE	White	non-Hispanic/Latino	0.994185	0.000270145	0.00369198	0.00185242	EA
TCGA-HC-A9TH	White	non-Hispanic/Latino	0.977844	0.00578882	0.00924925	0.00711811	EA
TCGA-HI-7168	White	non-Hispanic/Latino	0.989786	0.00309595	0.00130356	0.00581455	EA
TCGA-HI-7169	White	non-Hispanic/Latino	0.991638	0.00168519	0.00169377	0.00498268	EA
TCGA-HI-7170	White	non-Hispanic/Latino	0.969645	0.00963946	0.00340897	0.0173064	EA
TCGA-HI-7171	White	non-Hispanic/Latino	0.991291	0.00138503	0.00327605	0.00404789	EA
TCGA-J4-8198	Black	non-Hispanic/Latino	0.000330177	0.99792	0.000943364	0.000806147	AA
TCGA-J4-8200	Asian	non-Hispanic/Latino	0.14861	0.350893	0.00313025	0.497367	EAA
TCGA-J4-A67K	White	non-Hispanic/Latino	0.99386	0.000857604	0.0022898	0.00299304	EA
TCGA-J4-A67L	White	non-Hispanic/Latino	0.993568	0.00159943	0.00176238	0.00307022	EA
TCGA-J4-A67M	White	non-Hispanic/Latino	0.980558	0.0091978	0.00617903	0.00406504	EA
TCGA-J4-A67N	White	non-Hispanic/Latino	0.983774	0.0027572	0.00122637	0.0122423	EA
TCGA-J4-A67O	White	non-Hispanic/Latino	0.989589	0.00086618	0.00608898	0.00345614	EA
TCGA-J4-A67Q	White	non-Hispanic/Latino	0.991265	0.000505986	0.00414651	0.00408219	EA
TCGA-J4-A67R	White	non-Hispanic/Latino	0.99286	0.00151796	0.00249991	0.00312168	EA
TCGA-J4-A67S	White	non-Hispanic/Latino	0.990279	0.00203681	0.00261569	0.00506844	EA
TCGA-J4-A67T	White	non-Hispanic/Latino	0.988834	0.00510703	0.00285153	0.00320744	EA
TCGA-J4-A6G1	White	non-Hispanic/Latino	0.988144	0.00122637	0.00205396	0.00857604	EA
TCGA-J4-A6G3	White	non-Hispanic/Latino	0.986025	0.000505986	0.00796285	0.00550581	EA
TCGA-J4-A6M7	White	non-Hispanic/Latino	0.986934	0.0012521	0.00358478	0.00822871	EA
TCGA-J4-A83I	White	non-Hispanic/Latino	0.992843	0.000480258	0.00284296	0.00383349	EA
TCGA-J4-A83J	White	non-Hispanic/Latino	0.98669	0.00144506	0.00747401	0.00439093	EA
TCGA-J4-A83K	White	non-Hispanic/Latino	0.98723	0.00161229	0.00562159	0.00553583	EA
TCGA-J4-A83L	White	non-Hispanic/Latino	0.987904	0.00212686	0.00494408	0.00502556	EA
TCGA-J4-A83M	White	non-Hispanic/Latino	0.97302	0.0216716	0.00299732	0.00231124	EA
TCGA-J4-A83N	White	non-Hispanic/Latino	0.993701	0.00172807	0.00245275	0.00211828	EA
TCGA-J4-AATV	White	non-Hispanic/Latino	0.995022	0.000788995	0.000977668	0.00321173	EA
TCGA-J4-AATZ	Asian	non-Hispanic/Latino	0.247942	0.149021	0.0939076	0.509129	EAA
TCGA-J4-AAU2	White	non-Hispanic/Latino	0.992582	0.00111917	0.00282152	0.00347758	EA
TCGA-J9-A52B	White	non-Hispanic/Latino	0.987882	0.00338325	0.00180526	0.00692944	EA
TCGA-J9-A52C	White	non-Hispanic/Latino	0.985121	0.00367054	0.00582313	0.00538575	EA
TCGA-J9-A52E	White	non-Hispanic/Latino	0.993135	0.00196391	0.00177524	0.00312596	EA
TCGA-J9-A8CK	White	non-Hispanic/Latino	0.973256	0.015767	0.00205825	0.00891908	EA
TCGA-J9-A8CL	White	non-Hispanic/Latino	0.958917	0.0296431	0.00237127	0.00906916	EA
TCGA-J9-A8CM	White	non-Hispanic/Latino	0.991141	0.0043309	0.00219546	0.00233268	EA
TCGA-J9-A8CN	White	non-Hispanic/Latino	0.992054	0.000806147	0.00349045	0.0036491	EA
TCGA-J9-A8CP	White	non-Hispanic/Latino	0.98127	0.00328891	0.00632054	0.00912061	EA
TCGA-KC-A4BL	Black	non-Hispanic/Latino	0.00352904	0.995052	0.000480258	0.000939076	AA
TCGA-KC-A4BN	Black	non-Hispanic/Latino	0.102904	0.892975	0.00186529	0.0022555	AA
TCGA-KC-A4BO	Black	non-Hispanic/Latino	0.183892	0.805358	0.00108916	0.0096609	AA
TCGA-KC-A4BR	White	Unavailable	0.969864	0.0203081	0.00358478	0.00624335	EA
TCGA-KC-A4BV	Asian	non-Hispanic/Latino	0.785925	0.0183527	0.00935217	0.18637	OA
TCGA-KC-A7F3	White	non-Hispanic/Latino	0.966322	0.00810007	0.00554869	0.0200293	EA
TCGA-KC-A7F5	White	non-Hispanic/Latino	0.956734	0.0211399	0.00225121	0.019875	EA
TCGA-KC-A7F6	White	non-Hispanic/Latino	0.987157	0.000964804	0.0048326	0.00704521	EA
TCGA-KC-A7FA	White	non-Hispanic/Latino	0.992192	0.00212257	0.00141076	0.00427515	EA
TCGA-KC-A7FD	White	non-Hispanic/Latino	0.986338	0.000488834	0.00264142	0.0105314	EA
TCGA-KC-A7FE	White	non-Hispanic/Latino	0.970293	0.0186872	0.00259425	0.00842595	EA
TCGA-KK-A59V	White	Unavailable	0.992736	0.00197249	0.00121351	0.0040779	EA
TCGA-KK-A59X	Black	Unavailable	0.091755	0.888284	0.0120322	0.00792854	AA
TCGA-KK-A59Y	White	Unavailable	0.990232	0.00102484	0.00562588	0.00311739	EA
TCGA-KK-A59Z	Black	Unavailable	0.168022	0.818304	0.000904772	0.0127697	AA
TCGA-KK-A6DY	Black	Unavailable	0.183506	0.809063	0.00237556	0.00505557	AA
TCGA-KK-A6E0	Asian	Unavailable	0.00429659	0.000137217	0.00292872	0.992637	EAA
TCGA-KK-A6E1	White	Unavailable	0.990451	0.00237985	0.0013593	0.00581026	EA
TCGA-KK-A6E2	Black	Unavailable	0.0253808	0.942412	0.00873469	0.0234726	AA
TCGA-KK-A6E3	Black	Unavailable	0.244104	0.748165	0.00567305	0.00205825	AA
TCGA-KK-A6E4	Black	Unavailable	0.319144	0.675732	0.00328891	0.00183527	AA
TCGA-KK-A6E5	Black	Unavailable	0.20037	0.794295	0.00295444	0.00237985	AA
TCGA-KK-A6E6	White	non-Hispanic/Latino	0.978697	0.00903056	0.00834448	0.00392782	EA
TCGA-KK-A6E7	Unavailable	Hispanic/Latino	0.764481	0.0386565	0.157456	0.0394069	NA
TCGA-KK-A6E8	White	non-Hispanic/Latino	0.976776	0.011359	0.005583	0.00628195	EA
TCGA-KK-A7AP	White	Unavailable	0.852887	0.136012	0.00273576	0.00836592	EA
TCGA-KK-A7AQ	White	Unavailable	0.994061	0.00248276	0.00168519	0.00177095	EA
TCGA-KK-A7AU	White	Unavailable	0.992131	0.00138074	0.00297588	0.00351189	EA
TCGA-KK-A7AV	Black	Unavailable	0.498889	0.492526	0.00330177	0.00528284	AA
TCGA-KK-A7AW	Black	Unavailable	0.0548223	0.92372	0.00693372	0.0145235	AA
TCGA-KK-A7AY	White	Unavailable	0.988191	0.001072	0.00276148	0.00797571	EA
TCGA-KK-A7AZ	White	Unavailable	0.984156	0.0109645	0.000836163	0.0040436	EA
TCGA-KK-A7B0	White	Unavailable	0.995026	0.00285153	0.00167661	0.000445954	EA
TCGA-KK-A7B1	White	Unavailable	0.981785	0.0103599	0.00364053	0.00421512	EA
TCGA-KK-A7B2	White	Unavailable	0.986261	0.000553154	0.00587887	0.00730678	EA
TCGA-KK-A7B3	White	Unavailable	0.98211	0.00378632	0.00758122	0.00652207	EA
TCGA-KK-A7B4	White	Unavailable	0.982123	0.000270145	0.0107329	0.00687369	EA
TCGA-KK-A8I4	White	Unavailable	0.985661	0.00824586	0.00383778	0.0022555	EA
TCGA-KK-A8I5	Black	Unavailable	0.105078	0.877946	0.00234126	0.014635	AA
TCGA-KK-A8I6	White	Unavailable	0.96766	0.0168991	0.00555727	0.00988388	EA
TCGA-KK-A8I7	White	Unavailable	0.966335	0.00995249	0.0121823	0.0115305	EA
TCGA-KK-A8I8	White	Unavailable	0.988075	0.00369627	0.0017881	0.0064406	EA
TCGA-KK-A8I9	Unavailable	Unavailable	0.631218	0.046868	0.273271	0.0486433	NA
TCGA-KK-A8IA	White	Unavailable	0.991077	0.00112346	0.00487119	0.00292872	EA
TCGA-KK-A8IB	White	Unavailable	0.98847	0.00097338	0.00649206	0.00406504	EA
TCGA-KK-A8IC	White	Unavailable	0.982766	0.00781277	0.00371771	0.00570306	EA
TCGA-KK-A8ID	Unavailable	Unavailable	0.759519	0.140188	0.0882217	0.0120708	EA
TCGA-KK-A8IF	Black	Unavailable	0.237243	0.759635	0.000831875	0.0022898	AA
TCGA-KK-A8IG	White	Unavailable	0.988585	0.00222977	0.0060847	0.00310024	EA
TCGA-KK-A8IH	White	Unavailable	0.879893	0.00956657	0.0914205	0.0191203	EA
TCGA-KK-A8II	White	Unavailable	0.99012	0.00231124	0.00440808	0.00316027	EA
TCGA-KK-A8IJ	White	Unavailable	0.990022	0.00160372	0.00338325	0.00499125	EA
TCGA-KK-A8IK	White	Unavailable	0.987698	0.00106772	0.00445525	0.00677936	EA
TCGA-KK-A8IL	White	Unavailable	0.365674	0.551628	0.0674805	0.0152182	AA
TCGA-KK-A8IM	White	Unavailable	0.989164	0.00233268	0.00343899	0.00506415	EA
TCGA-M7-A71Y	White	Unavailable	0.986484	0.0021826	0.00376917	0.00756406	EA
TCGA-M7-A71Z	White	non-Hispanic/Latino	0.992445	0.000548866	0.00343899	0.00356763	EA
TCGA-M7-A720	White	non-Hispanic/Latino	0.986977	0.00270145	0.00524425	0.00507701	EA
TCGA-M7-A721	White	non-Hispanic/Latino	0.993302	0.000943364	0.00320315	0.00255137	EA
TCGA-M7-A722	White	Unavailable	0.983847	0.00169377	0.00380347	0.0106557	EA
TCGA-M7-A723	White	non-Hispanic/Latino	0.992354	0.00221262	0.00141076	0.00402216	EA
TCGA-M7-A724	White	non-Hispanic/Latino	0.993101	0.000969092	0.00192961	0.00400072	EA
TCGA-M7-A725	White	Unavailable	0.993885	0.000278721	0.00215258	0.00368341	EA
TCGA-MG-AAMC	White	non-Hispanic/Latino	0.438355	0.0294158	0.414518	0.11771	NA
TCGA-QU-A6IL	Asian	non-Hispanic/Latino	0.00278292	0.000849027	0.0018267	0.994541	EAA
TCGA-QU-A6IM	White	non-Hispanic/Latino	0.97829	0.00882903	0.00298875	0.00989246	EA
TCGA-QU-A6IN	White	non-Hispanic/Latino	0.985421	0.00530857	0.00166804	0.00760266	EA
TCGA-QU-A6IO	Black	non-Hispanic/Latino	0.235884	0.757757	0.00362766	0.00273147	AA
TCGA-QU-A6IP	White	non-Hispanic/Latino	0.989078	0.00325032	0.00301019	0.00466108	EA
TCGA-SU-A7E7	White	non-Hispanic/Latino	0.977732	0.0014322	0.00336609	0.0174694	EA
TCGA-TK-A8OK	White	non-Hispanic/Latino	0.983435	0.00410363	0.00432661	0.00813437	EA
TCGA-TP-A8TT	White	non-Hispanic/Latino	0.991878	0.00228123	0.00237127	0.00346901	EA
TCGA-TP-A8TV	White	non-Hispanic/Latino	0.993731	0.00112775	0.00166375	0.00347758	EA
TCGA-V1-A8MF	Black	non-Hispanic/Latino	0.435285	0.55134	0.00979812	0.00357621	AA
TCGA-V1-A8MG	Black	non-Hispanic/Latino	0.113234	0.876123	0.000831875	0.00981098	AA
TCGA-V1-A8MJ	Black	non-Hispanic/Latino	0.180148	0.801083	0.00451528	0.0142534	AA
TCGA-V1-A8MK	Black	non-Hispanic/Latino	0.243041	0.736446	0.0071224	0.0133915	AA
TCGA-V1-A8ML	Black	non-Hispanic/Latino	0.0458818	0.936271	0.00312168	0.0147251	AA
TCGA-V1-A8MM	Black	non-Hispanic/Latino	0.23898	0.734683	0.0163931	0.00994391	AA
TCGA-V1-A8MU	Black	non-Hispanic/Latino	0.324796	0.666139	0.000647491	0.00841738	AA
TCGA-V1-A8WL	Black	non-Hispanic/Latino	0.126346	0.858838	0.00488405	0.00993105	AA
TCGA-V1-A8WN	Black	non-Hispanic/Latino	0.172683	0.818956	0.00168948	0.00667216	AA
TCGA-V1-A8WS	White	non-Hispanic/Latino	0.995386	0.000664643	0.000600322	0.00334894	EA
TCGA-V1-A8WV	White	non-Hispanic/Latino	0.0252221	0.00324603	0.000441666	0.97109	EAA
TCGA-V1-A8WW	White	non-Hispanic/Latino	0.994816	0.0028987	0.00228551	0	EA
TCGA-V1-A8X3	White	non-Hispanic/Latino	0.986313	0.00148365	0.00668502	0.00551868	EA
TCGA-V1-A9O5	White	non-Hispanic/Latino	0.970524	0.0150081	0.00049741	0.0139704	EA
TCGA-V1-A9O7	White	non-Hispanic/Latino	0.996304	0.000570306	0.00222119	0.000904772	EA
TCGA-V1-A9O9	White	non-Hispanic/Latino	0.976768	0.00119207	0.0179025	0.00413794	EA
TCGA-V1-A9OA	White	non-Hispanic/Latino	0.991441	0.0018953	0.00259425	0.00406933	EA
TCGA-V1-A9OF	White	non-Hispanic/Latino	0.987196	0.00295444	0.0044724	0.00537717	EA
TCGA-V1-A9OH	White	non-Hispanic/Latino	0.992565	0.00191674	0.00199393	0.00352475	EA
TCGA-V1-A9OL	Asian	non-Hispanic/Latino	0.00163373	0.00258996	0.00237556	0.993401	EAA
TCGA-V1-A9OQ	White	Hispanic/Latino	0.597908	0.195079	0.183223	0.0237899	NA
TCGA-V1-A9OT	White	non-Hispanic/Latino	0.928236	0.0216373	0.00466536	0.0454616	EA
TCGA-V1-A9OX	White	non-Hispanic/Latino	0.985948	0.00323317	0.00288584	0.00793283	EA
TCGA-V1-A9OY	White	non-Hispanic/Latino	0.982681	0.00600322	0.00551868	0.0057974	EA
TCGA-V1-A9Z7	White	non-Hispanic/Latino	0.980378	0.000643203	0.0074783	0.0115005	EA
TCGA-V1-A9Z8	White	non-Hispanic/Latino	0.990223	0.000939076	0.00448955	0.00434805	EA
TCGA-V1-A9Z9	White	non-Hispanic/Latino	0.989237	0.00159514	0.00470824	0.00445954	EA
TCGA-V1-A9ZG	White	non-Hispanic/Latino	0.0216631	0.00290299	0.00103341	0.974401	EAA
TCGA-V1-A9ZI	White	non-Hispanic/Latino	0.975155	0.0029716	0.00221262	0.0196606	EA
TCGA-V1-A9ZK	White	non-Hispanic/Latino	0.988307	0.000763267	0.00561301	0.00531714	EA
TCGA-V1-A9ZR	White	non-Hispanic/Latino	0.9866	0.00131642	0.0056559	0.00642774	EA
TCGA-VN-A88I	White	non-Hispanic/Latino	0.983247	0.00811722	0.00130785	0.00732822	EA
TCGA-VN-A88K	White	non-Hispanic/Latino	0.990656	0.00210113	0.00493122	0.00231124	EA
TCGA-VN-A88L	White	non-Hispanic/Latino	0.988585	0.00682224	0.00162516	0.00296731	EA
TCGA-VN-A88M	Black	non-Hispanic/Latino	0.110931	0.883975	0.000325889	0.00476828	AA
TCGA-VN-A88N	White	non-Hispanic/Latino	0.988924	0	0.003186	0.00788995	EA
TCGA-VN-A88O	Unavailable	Hispanic/Latino	0.476386	0.464041	0.0456588	0.0139146	AA
TCGA-VN-A88P	White	non-Hispanic/Latino	0.99163	0.000737539	0.00389352	0.00373915	EA
TCGA-VN-A88Q	White	non-Hispanic/Latino	0.994108	0.000351617	0.00319886	0.00234126	EA
TCGA-VN-A88R	Black	non-Hispanic/Latino	0.132787	0.849353	0.0088033	0.00905629	AA
TCGA-VN-A943	White	non-Hispanic/Latino	0.980738	0.00500412	0.00195962	0.012298	EA
TCGA-VP-A872	White	Unavailable	0.983886	0.00116205	0.00990532	0.005047	EA
TCGA-VP-A875	Black	Unavailable	0.0969821	0.891144	0	0.0118735	AA
TCGA-VP-A876	White	Unavailable	0.982681	0.00408219	0.00494408	0.00829303	EA
TCGA-VP-A878	White	Unavailable	0.983693	0.00879044	0.00517135	0.00234555	EA
TCGA-VP-A879	White	Unavailable	0.991347	0.0009305	0.00284296	0.00487976	EA
TCGA-VP-A87B	White	Unavailable	0.985451	0.00184385	0.00234126	0.0103641	EA
TCGA-VP-A87C	Black	Unavailable	0.138323	0.843895	0.00681795	0.0109645	AA
TCGA-VP-A87D	White	Unavailable	0.988637	0.0019682	0.000505986	0.00888906	EA
TCGA-VP-A87E	Black	Unavailable	0.188463	0.796975	0.0010034	0.0135587	AA
TCGA-VP-A87H	White	Unavailable	0.990875	0.0020411	0	0.00708381	EA
TCGA-VP-A87J	Black	Unavailable	0.191344	0.794973	0.000458818	0.0132242	AA
TCGA-VP-A87K	White	Unavailable	0.984293	0.00228123	0.00345614	0.00996964	EA
TCGA-VP-AA1N	White	Unavailable	0.991274	0.00181812	0.00224263	0.00466536	EA
TCGA-WW-A8ZI	White	non-Hispanic/Latino	0.993495	0.000180097	0.00490978	0.00141505	EA
TCGA-X4-A8KQ	White	non-Hispanic/Latino	0.984267	0.00597321	0.00242273	0.0073368	EA
TCGA-X4-A8KS	Black	non-Hispanic/Latino	0.237483	0.750322	0.00455387	0.00764125	AA
TCGA-XA-A8JR	Unavailable	Unavailable	0.980159	0.00105056	0.0066936	0.0120965	EA
TCGA-XJ-A83F	White	non-Hispanic/Latino	0.988418	0.00043309	0.00283009	0.00831875	EA
TCGA-XJ-A83G	Black	non-Hispanic/Latino	0.191704	0.795667	0.00430946	0.00831875	AA
TCGA-XJ-A83H	White	non-Hispanic/Latino	0.987762	0.00398786	0.00188673	0.00636342	EA
TCGA-XJ-A9DI	White	non-Hispanic/Latino	0.990558	0.00538146	0.00247847	0.00158228	EA
TCGA-XJ-A9DK	White	non-Hispanic/Latino	0.984164	0.00417653	0.00735824	0.00430088	EA
TCGA-XJ-A9DQ	White	non-Hispanic/Latino	0.992449	0.00254279	0.00163373	0.00337467	EA
TCGA-XJ-A9DX	American Indian/Alaska Native	non-Hispanic/Latino	0.822515	0.0284296	0.11199	0.0370656	NA
TCGA-XK-AAIR	White	Unavailable	0.990446	0.00234126	0.00367054	0.0035419	EA
TCGA-XK-AAIV	White	Unavailable	0.980712	0.00392782	0.0044381	0.0109216	EA
TCGA-XK-AAIW	White	non-Hispanic/Latino	0.991351	0.000132929	0.0040779	0.0044381	EA
TCGA-XK-AAJ3	White	Unavailable	0.988594	0	0.00371771	0.00768842	EA
TCGA-XK-AAJA	Unavailable	Hispanic/Latino	0.39418	0.0865922	0.405256	0.113971	NA
TCGA-XK-AAJP	White	Unavailable	0.980841	0.00219546	0.00673648	0.0102269	EA
TCGA-XK-AAJR	White	Unavailable	0.987342	0.00264142	0.00322888	0.00678793	EA
TCGA-XK-AAJT	White	Unavailable	0.992196	0.00145364	0.00286011	0.00349045	EA
TCGA-XK-AAJU	White	Unavailable	0.973307	0.0064063	0.00254708	0.0177395	EA
TCGA-XK-AAK1	White	Unavailable	0.993534	0.00118778	0.00178382	0.00349473	EA
TCGA-XQ-A8TA	White	Hispanic/Latino	0.987809	0.00505986	0.00150081	0.00563017	EA
TCGA-XQ-A8TB	White	Hispanic/Latino	0.765162	0.176135	0.0450628	0.0136402	EA
TCGA-Y6-A8TL	Unavailable	Unavailable	0.986729	0.00165089	0.00581026	0.00581026	EA
TCGA-Y6-A9XI	Unavailable	Unavailable	0.986707	0.00150938	0.00540719	0.00637628	EA
TCGA-YJ-A8SW	Unavailable	Unavailable	0.97784	0.00570306	0.00108058	0.0153768	EA
TCGA-YL-A8HJ	White	non-Hispanic/Latino	0.986103	0.00278721	0.00474684	0.00636342	EA
TCGA-YL-A8HK	White	non-Hispanic/Latino	0.99289	0.00114061	0.0025771	0.00339182	EA
TCGA-YL-A8HL	White	non-Hispanic/Latino	0.991467	0.000480258	0.00171092	0.00634198	EA
TCGA-YL-A8HM	White	non-Hispanic/Latino	0.996329	4.71682e-05	0.00268001	0.000943364	EA
TCGA-YL-A8HO	Black	non-Hispanic/Latino	0.0453844	0.948771	0.000737539	0.00510703	AA
TCGA-YL-A8S8	White	non-Hispanic/Latino	0.992183	0.00166804	0.00299732	0.00315169	EA
TCGA-YL-A8S9	White	non-Hispanic/Latino	0.985284	0.00310024	0.00623478	0.00538146	EA
TCGA-YL-A8SA	White	Hispanic/Latino	0.994842	0.00108058	0.0021483	0.00192961	EA
TCGA-YL-A8SB	White	non-Hispanic/Latino	0.992822	0.00041165	0.0049012	0.00186529	EA
TCGA-YL-A8SC	White	non-Hispanic/Latino	0.990331	0.000681795	0.00226407	0.00672361	EA
TCGA-YL-A8SF	White	non-Hispanic/Latino	0.986703	0.00274862	0.00629052	0.004258	EA
TCGA-YL-A8SH	White	non-Hispanic/Latino	0.990918	0.00269716	0.00317313	0.00321173	EA
TCGA-YL-A8SI	White	non-Hispanic/Latino	0.986849	0.00461391	0.00550153	0.00303592	EA
TCGA-YL-A8SJ	White	non-Hispanic/Latino	0.963642	0.0102484	0.00051885	0.0255909	EA
TCGA-YL-A8SK	White	non-Hispanic/Latino	0.984675	0.000801859	0.00420655	0.010317	EA
TCGA-YL-A8SL	White	non-Hispanic/Latino	0.991175	0.0014665	0.00151796	0.00584028	EA
TCGA-YL-A8SO	White	non-Hispanic/Latino	0.990043	0.000415938	0.00277864	0.0067622	EA
TCGA-YL-A8SP	White	non-Hispanic/Latino	0.979825	0.002397	0.00703664	0.0107415	EA
TCGA-YL-A8SQ	White	non-Hispanic/Latino	0.993092	0.00215687	0.00223835	0.00251278	EA
TCGA-YL-A8SR	White	non-Hispanic/Latino	0.9779	0.00821155	0.00611043	0.00777846	EA
TCGA-YL-A9WH	White	non-Hispanic/Latino	0.994473	0.00252993	0.00260283	0.000394498	EA
TCGA-YL-A9WI	White	non-Hispanic/Latino	0.992878	0.000351617	0.00150509	0.00526569	EA
TCGA-YL-A9WJ	White	non-Hispanic/Latino	0.979297	0.00301876	0.00932644	0.00835735	EA
TCGA-YL-A9WK	Black	non-Hispanic/Latino	0.0689685	0.930024	0.000458818	0.000548866	AA
TCGA-YL-A9WL	White	non-Hispanic/Latino	0.990532	0.00224692	0.00355048	0.00367054	EA
TCGA-YL-A9WX	White	non-Hispanic/Latino	0.967535	0.00580169	0.0027915	0.0238714	EA
TCGA-YL-A9WY	White	non-Hispanic/Latino	0.951228	0.0394369	0.00381205	0.00552297	EA
TCGA-ZG-A8QW	White	non-Hispanic/Latino	0.991304	0.0020754	0.00243131	0.00418939	EA
TCGA-ZG-A8QX	White	non-Hispanic/Latino	0.984829	0.00043309	0.0036148	0.0111231	EA
TCGA-ZG-A8QY	White	non-Hispanic/Latino	0.983453	0.00218689	0.00637199	0.00798858	EA
TCGA-ZG-A8QZ	White	non-Hispanic/Latino	0.989271	0.0015394	0.00419368	0.00499554	EA
TCGA-ZG-A9KY	White	non-Hispanic/Latino	0.986784	0.00334894	0.00554441	0.00432232	EA
TCGA-ZG-A9L0	White	non-Hispanic/Latino	0.993118	0.00251278	0.00151367	0.00285582	EA
TCGA-ZG-A9L1	White	non-Hispanic/Latino	0.964247	0.00232839	0.00770557	0.0257195	EA
TCGA-ZG-A9L2	White	non-Hispanic/Latino	0.979413	0.00413794	0.00676649	0.00968234	EA
TCGA-ZG-A9L4	White	non-Hispanic/Latino	0.986703	0.0018267	0.00285153	0.00861892	EA
TCGA-ZG-A9L5	White	non-Hispanic/Latino	0.993101	0.00097338	0.00116205	0.00476399	EA
TCGA-ZG-A9L6	White	non-Hispanic/Latino	0.988251	0.00804003	0.00152225	0.00218689	EA
TCGA-ZG-A9L9	White	non-Hispanic/Latino	0.990112	0.000587458	0.00357621	0.0057245	EA
TCGA-ZG-A9LB	White	non-Hispanic/Latino	0.994833	0.000613187	0.00234555	0.00220833	EA
TCGA-ZG-A9LM	White	non-Hispanic/Latino	0.964538	0.00794998	0.00180097	0.025711	EA
TCGA-ZG-A9LN	White	non-Hispanic/Latino	0.987633	0.000793283	0.00458389	0.00698947	EA
TCGA-ZG-A9LS	White	non-Hispanic/Latino	0.991673	0.00124353	0.00100768	0.00607612	EA
TCGA-ZG-A9LU	White	non-Hispanic/Latino	0.982368	0.00174951	0.00452386	0.011359	EA
TCGA-ZG-A9LY	White	non-Hispanic/Latino	0.988894	0.00305307	0.00261569	0.00543721	EA
TCGA-ZG-A9LZ	White	non-Hispanic/Latino	0.990592	0.000827587	0.00328462	0.0052957	EA
TCGA-ZG-A9M4	White	non-Hispanic/Latino	0.986591	0.000668931	0.00557442	0.00716528	EA
TCGA-ZG-A9MC	White	non-Hispanic/Latino	0.990288	0.00247847	0.00355905	0.00367483	EA
TCGA-ZG-A9N3	White	non-Hispanic/Latino	0.995746	0.00106343	0.000626051	0.00256423	EA
TCGA-ZG-A9ND	White	non-Hispanic/Latino	0.988624	0.000270145	0.00888048	0.00222548	EA
TCGA-ZG-A9NI	White	non-Hispanic/Latino	0.986973	0.0023627	0.00205396	0.00861034	EA
