# Supplementary material for: Integrative comparison of the genomic and transcriptomic landscape between prostate cancer patients of predominantly African or European genetic ancestry
Source: PLoS Genet. 2020 Feb 14;16(2):e1008641. doi: 10.1371/journal.pgen.1008641 (PMC7046294; doi:10.1371/journal.pgen.1008641)
Supplement: S5 Table — (XLSX) [file pgen.1008641.s008.xlsx]

## Sheet: Table S5
Table S5. Clinical characteristics of TCGA-PRAD patients
Characteristic	EA	AA	p value
Age at diagnosis			2e-05
Mean(95% CI)	62(61-62)	57(56-59)
Gleason score			1.4e-06
<=6	30	12
7(3+4)	117	29
7(4+3)	86	12
>=8	181	8
Tumor T stage			0.11
T1	140	29
T2	140	22
T3	49	3
Zone of origin			0.0068
Overlapping / Multiple Zones	114	8
Peripheral Zone	104	23
Vital status			1
Alive	407	60
Dead	7	1
Tumor status			0.71
Tumor free	267	38
With tumor	78	9
