# Supplementary material for: Integrative comparison of the genomic and transcriptomic landscape between prostate cancer patients of predominantly African or European genetic ancestry
Source: PLoS Genet. 2020 Feb 14;16(2):e1008641. doi: 10.1371/journal.pgen.1008641 (PMC7046294; doi:10.1371/journal.pgen.1008641)
Supplement: S6 Table — (XLSX) [file pgen.1008641.s009.xlsx]

## Sheet: Table S6
Table S6. Differential contributions of mutational signatures among AA and EA patients
Mutational signature*	Average contribution (overall)	Regression coefficient	Regression p-value
Signature.1	0.355578	-0.0282064	0.475021
Signature.5	0.523122	-0.0185351	0.604551
Signature.6	0.115916	0.0447557	0.148384
*Mutational signatures with insufficient (less than 5%) contribution to TCGA prostate cohort were excluded for analysis.
