# Supplementary material for: Integrative comparison of the genomic and transcriptomic landscape between prostate cancer patients of predominantly African or European genetic ancestry
Source: PLoS Genet. 2020 Feb 14;16(2):e1008641. doi: 10.1371/journal.pgen.1008641 (PMC7046294; doi:10.1371/journal.pgen.1008641)
Supplement: S7 Table — (XLSX) [file pgen.1008641.s010.xlsx]

## Sheet: Table S7
Table S7. Differences in mutation frequency between AA and EA patients for 21 prostate cancer-related genes
Gene Symbol	Alteration Proportion	Differentially Altered (adjusting for age and Gleason score)
	(Overall)	z value	p value	FDR
TP53	0.117647	-0.389554	0.696866	0.99549
SPOP	0.111562	2.77206	0.00557036	0.116978
KMT2D	0.0567951	0.152787	0.878566	0.99549
FOXA1	0.0567951	1.38359	0.166485	0.699235
KMT2C	0.0507099	1.65787	0.0973434	0.616927
ATM	0.040568	1.56531	0.11751	0.616927
PTEN	0.0365112	-0.0116408	0.990712	0.99549
CTNNB1	0.0223124	-0.169869	0.865113	0.99549
APC	0.0223124	0.124993	0.900529	0.99549
PIK3CA	0.0223124	-0.0117672	0.990611	0.99549
ZMYM3	0.020284	0.429654	0.667447	0.99549
BRCA2	0.0162272	1.16604	0.243597	0.730791
BRAF	0.0141988	1.21141	0.22574	0.730791
MED12	0.0121704	0.10346	0.917598	0.99549
NCOR1	0.0121704	1.03941	0.298613	0.783859
CHD1	0.0121704	-0.00711465	0.994323	0.99549
ERF	0.0121704	-0.00724527	0.994219	0.99549
CDKN1B	0.0121704	0.790219	0.4294	0.99549
RNF43	0.010142	1.63067	0.10296	0.616927
IDH1	0.010142	0.483972	0.628406	0.99549
NCOR2	0.010142	-0.00565217	0.99549	0.99549
