# Supplementary material for: Integrative comparison of the genomic and transcriptomic landscape between prostate cancer patients of predominantly African or European genetic ancestry
Source: PLoS Genet. 2020 Feb 14;16(2):e1008641. doi: 10.1371/journal.pgen.1008641 (PMC7046294; doi:10.1371/journal.pgen.1008641)
Supplement: S9 Table — (XLSX) [file pgen.1008641.s012.xlsx]

## Sheet: Table S9
Table S9. Differences in SCNA frequency between AA and EA patients
GISTIC Peak	Cytoband	SCNA Type	GISTIC Q value	Alteration Proportion	Differentially Altered (adjusting for age and Gleason score)
				(Copy Number Change>0.25, Overall)	z value	p value	FDR
chr21:39764212-40155078	21q22.2	Deletion	1.1184e-42	0.206478	-3.02433	0.00249185	0.100419
chr10:89617402-90019300	10q23.31	Deletion	6.3141e-98	0.283401	-2.92336	0.00346272	0.100419
chr16:72312198-73049829	16q22.2	Deletion	3.8274e-31	0.327935	2.66038	0.00780517	0.1509
chr8:128010769-128657530	8q24.21	Amplification	1.4281e-06	0.255061	2.47495	0.0133256	0.193221
chr21:42837264-42883170	21q22.3	Deletion	1.3459e-71	0.261134	-2.38055	0.017287	0.200529
chr1:225937619-236515525	1q42.2	Deletion	0.00012085	0.082996	2.07486	0.0379995	0.313144
chr2:132585114-140123922	2q22.1	Deletion	1.9612e-21	0.159919	2.04636	0.0407205	0.313144
chr11:43664517-48238721	11p11.2	Deletion	0.0026582	0.0587045	2.02185	0.0431923	0.313144
chr3:72328171-72554527	3p13	Deletion	1.7727e-21	0.149798	-1.93559	0.0529177	0.322815
chr6:87855194-87954989	6q14.3	Deletion	4.1244e-73	0.32996	1.91371	0.0556578	0.322815
chr3:127875022-128352516	3q21.3	Amplification	0.00011772	0.0910931	1.67992	0.0929738	0.468433
chr12:88617538-111117100	12q23.1	Amplification	0.020036	0.0647773	-1.65999	0.0969171	0.468433
chr8:37058175-38852435	8p11.23	Amplification	0.00097971	0.101215	1.55722	0.119417	0.505408
chr16:46638910-47387972	16q11.2	Amplification	0.0039012	0.0425101	1.54645	0.121995	0.505408
chr16:84175771-86610922	16q24.1	Deletion	4.711e-39	0.364372	1.40325	0.160542	0.614086
chr17:42102307-42554213	17q21.31	Deletion	5.3887e-15	0.161943	-1.35276	0.176133	0.614086
chr19:42754638-42807808	19q13.2	Deletion	0.0016657	0.0748988	-1.28947	0.197233	0.614086
chr22:46365895-46511644	22q13.31	Deletion	0.25339	0.082996	-1.28259	0.199636	0.614086
chr2:146952193-149838131	2q22.3	Deletion	1.4864e-13	0.139676	1.27282	0.20308	0.614086
chr5:98166650-98270263	5q21.1	Deletion	3.5874e-36	0.194332	1.23106	0.2183	0.614086
chr20:41749332-63025520	20q13.2	Amplification	0.080032	0.0566802	-1.22033	0.222341	0.614086
chr11:113654900-114384940	11q23.2	Deletion	1.2666e-08	0.0991903	-1.0675	0.285745	0.753327
chr2:37041440-45880121	2p21	Deletion	0.039956	0.0708502	0.978993	0.327584	0.762256
chr4:124240099-132462112	4q28.2	Deletion	0.00039922	0.0769231	0.840669	0.400534	0.762256
chr17:7535461-7591760	17p13.1	Deletion	1.7327e-34	0.303644	-0.832529	0.40511	0.762256
chr13:44806478-48516844	13q14.13	Deletion	3.959e-73	0.390688	0.791884	0.428428	0.762256
chr1:64730845-65133664	1p31.3	Deletion	0.00048867	0.097166	-0.769605	0.441534	0.762256
chr9:129243127-131298973	9q33.3	Amplification	0.065677	0.0769231	0.752557	0.451716	0.762256
chr13:20795889-21489860	13q12.11	Amplification	0.057312	0.0323887	-0.751748	0.452203	0.762256
chr1:90405191-103229484	1p21.3	Deletion	0.021352	0.0991903	0.747813	0.454573	0.762256
chr7:124566685-127286817	7q31.33	Deletion	0.15584	0.0506073	-0.742452	0.457813	0.762256
chr7:29664554-34461996	7p14.3	Amplification	0.065677	0.137652	0.738821	0.460016	0.762256
chr12:128117131-131113732	12q24.32	Deletion	0.010503	0.0708502	0.72756	0.466883	0.762256
chr7:90757987-99646715	7q22.1	Amplification	0.012315	0.137652	0.723842	0.469163	0.762256
chr19:56441313-57696355	19q13.43	Amplification	0.19953	0.0222672	-0.706479	0.47989	0.762256
chr18:56014977-56437740	18q21.31	Amplification	0.22625	0.0161943	-0.69603	0.48641	0.762256
chr17:18860536-19264731	17p11.2	Amplification	0.22042	0.0263158	-0.66991	0.502915	0.762256
chr15:23853275-25989775	15q11.2	Amplification	0.019073	0.0263158	-0.657726	0.510714	0.762256
chrX:66936213-67123618	Xq12	Amplification	0.024306	0.0121457	-0.642615	0.520474	0.762256
chr4:73976456-74219241	4q13.3	Amplification	0.0065024	0.0303644	-0.634594	0.525693	0.762256
chr5:125494684-180915260	5q35.3	Amplification	0.18732	0.0364372	0.610266	0.541685	0.766287
chrX:16848119-17061700	Xp22.2	Amplification	0.00041795	0.0283401	-0.567096	0.570649	0.785007
chr17:59788818-60294245	17q23.2	Amplification	0.0071263	0.0384615	-0.550484	0.581988	0.785007
chr14:38008682-38049106	14q21.1	Amplification	0.00052282	0.0526316	-0.498741	0.617962	0.814586
chr11:67038613-67775127	11q13.2	Amplification	1.3646e-05	0.0688259	-0.43596	0.662866	0.838749
chr1:155131615-155287521	1q22	Amplification	0.0011639	0.0688259	-0.428441	0.66833	0.838749
chr4:1-1940977	4p16.3	Amplification	0.1803	0.0263158	-0.411641	0.680602	0.838749
chr9:7937249-10619051	9p23	Deletion	1.6629e-05	0.0708502	-0.380382	0.703662	0.838749
chr5:68740022-70749744	5q13.2	Deletion	2.8069e-26	0.176113	0.373739	0.708599	0.838749
chr6:5259170-7728427	6p25.1	Deletion	0.059438	0.0728745	-0.263671	0.792034	0.910585
chr18:56584400-78077248	18q22.1	Deletion	7.0717e-06	0.226721	0.252458	0.800687	0.910585
chr8:20226648-24160552	8p21.3	Deletion	1.3899e-28	0.536437	0.204606	0.83788	0.934558
chr3:169633760-169870859	3q26.2	Amplification	1.1329e-05	0.107287	-0.160964	0.872122	0.954397
chr5:54708557-57789060	5q11.2	Deletion	1.7393e-28	0.184211	-0.122259	0.902694	0.968585
chr13:71495625-76104669	13q22.1	Deletion	9.9207e-38	0.313765	-0.0830098	0.933844	0.968585
chr12:12844234-12941883	12p13.1	Deletion	5.0823e-22	0.230769	-0.0813227	0.935185	0.968585
chr3:195806806-197431398	3q29	Deletion	0.17092	0.0546559	-0.0432509	0.965501	0.98244
chr15:56928548-57541057	15q21.3	Deletion	0.027438	0.0870445	0.0118406	0.990553	0.990553
