# Supplementary material for: Integrative comparison of the genomic and transcriptomic landscape between prostate cancer patients of predominantly African or European genetic ancestry
Source: PLoS Genet. 2020 Feb 14;16(2):e1008641. doi: 10.1371/journal.pgen.1008641 (PMC7046294; doi:10.1371/journal.pgen.1008641)
Supplement: S10 Table — (XLSX) [file pgen.1008641.s013.xlsx]

## Sheet: Table S10
Table S10. Genes differentially expressed between AA and EA patients identified by DESeq2 analysis adjusting for clinical factors
Gene ID (GENCODE v22)	Gene symbol	Gene type	Adjust for clinical factors			Not adjust for clinical factors
			effect size	p value	adj p value	effect size	p value	adj p value
ENSG00000001561.6	ENPP4	Protein	-0.327848	0.00114374	0.0186934	-0.339535	0.000428503	0.0131679				Shared by two analysis
ENSG00000002079.11	MYH16	Pseudogene	0.622349	4.22015e-06	0.000258513	0.476358	0.000288826	0.00995709				Unique to analysis adjusting for clinical factors
ENSG00000003436.13	TFPI	Protein	-0.649	0.000199309	0.00536284	-0.547302	0.000737242	0.0190744				Inconsistent between two analysis
ENSG00000003756.15	RBM5	Protein	0.157217	0.012829	0.0913117	0.120687	0.0459558	0.242358
ENSG00000004487.14	KDM1A	Protein	-0.131714	0.00892689	0.0723685	-0.112411	0.0194668	0.150969
ENSG00000004534.13	RBM6	Protein	0.250869	0.00274514	0.0337858	0.173352	0.0316197	0.197311
ENSG00000004660.13	CAMKK1	Protein	0.24567	0.0142796	0.09802	0.160205	0.0972685	0.35685
ENSG00000004777.17	ARHGAP33	Protein	0.308965	0.00396894	0.0433188	0.0925448	0.383084	0.678242
ENSG00000004809.12	SLC22A16	Protein	0.557428	0.00809186	0.0681912	0.576083	0.00467383	0.0655113
ENSG00000004848.6	ARX	Protein	0.567506	0.0055932	0.0540117	0.489519	0.0136893	0.123385
ENSG00000004939.12	SLC4A1	Protein	0.595541	0.00191569	0.0266261	0.422171	0.024475	0.171232
ENSG00000005108.14	THSD7A	Protein	0.708697	0.000119079	0.00361682	0.178862	0.310192	0.618639
ENSG00000005206.15	SPPL2B	Protein	0.207019	0.013792	0.0958305	0.164594	0.0409455	0.22765
ENSG00000005379.14	BZRAP1	Protein	0.277723	0.00289732	0.0349961	0.209304	0.0194871	0.151057
ENSG00000005513.9	SOX8	Protein	0.350653	0.00878037	0.0716418	0.150281	0.251882	0.56283
ENSG00000005884.16	ITGA3	Protein	-0.271727	0.00613339	0.0573124	-0.238589	0.011949	0.114299
ENSG00000005893.14	LAMP2	Protein	-0.280998	9.79713e-05	0.00310272	-0.218525	0.00164466	0.0326859
ENSG00000006071.10	ABCC8	Protein	-0.432388	0.0130271	0.0922173	-0.314332	0.0618877	0.284885
ENSG00000006468.12	ETV1	Protein	-0.609162	0.00925203	0.0740806	-1.64493	9.12305e-15	5.55958e-12
ENSG00000006652.12	IFRD1	Protein	0.196517	0.0143925	0.0984002	0.08905	0.255419	0.566306
ENSG00000006756.14	ARSD	Protein	-0.240133	0.00120692	0.0193737	-0.0849546	0.250089	0.56133
ENSG00000006837.10	CDKL3	Protein	0.208201	0.00368944	0.0411933	0.146804	0.033474	0.202929
ENSG00000007038.9	PRSS21	Protein	-0.93156	1.55613e-05	0.000752075	-0.868717	3.18718e-05	0.00186756
ENSG00000007202.13	KIAA0100	Protein	-0.211047	0.012496	0.0898462	-0.193336	0.016659	0.138958
ENSG00000007384.14	RHBDF1	Protein	0.167478	0.0032449	0.0379879	0.124886	0.0221502	0.16203
ENSG00000007952.16	NOX1	Protein	0.421296	0.00282221	0.0344086	-0.135117	0.296851	0.606927
ENSG00000008086.9	CDKL5	Protein	-0.304639	0.00999291	0.0776826	-0.156447	0.173529	0.471455
ENSG00000008196.11	TFAP2B	Protein	0.574479	0.0138482	0.0961051	0.444843	0.0501141	0.254899
ENSG00000008323.14	PLEKHG6	Protein	0.434524	6.49688e-05	0.00227515	0.282464	0.00771989	0.0879086
ENSG00000008438.4	PGLYRP1	Protein	0.402825	0.0141295	0.0973528	0.334275	0.0341887	0.20522
ENSG00000008441.15	NFIX	Protein	-0.188671	0.00700473	0.0620672	-0.151864	0.0233646	0.167054
ENSG00000008952.15	SEC62	Protein	-0.222951	0.000822849	0.0148325	-0.175277	0.0061971	0.0775221
ENSG00000009694.12	TENM1	Protein	1.22778	2.22918e-09	3.69759e-07	1.13146	1.29102e-08	2.77928e-06
ENSG00000010318.18	PHF7	Protein	0.241169	5.17887e-05	0.00193011	0.187702	0.00107628	0.0246859
ENSG00000011114.13	BTBD7	Protein	-0.15922	0.0137888	0.095828	-0.120347	0.0520872	0.260475
ENSG00000011243.16	AKAP8L	Protein	0.179839	0.0073763	0.0641183	0.136174	0.0343303	0.205614
ENSG00000011275.17	RNF216	Protein	-0.122305	0.00399939	0.0435096	-0.127316	0.00167713	0.0331005
ENSG00000011590.12	ZBTB32	Protein	0.660551	2.15431e-07	2.13876e-05	0.528787	1.7648e-05	0.00117686
ENSG00000011677.11	GABRA3	Protein	1.96459	9.71267e-18	5.51392e-15	1.92126	5.23883e-18	4.41522e-15
ENSG00000012223.11	LTF	Protein	-0.9549	6.57294e-05	0.0022958	-0.892643	0.000122007	0.00530495
ENSG00000012504.12	NR1H4	Protein	0.643393	0.00639886	0.0589604	0.253475	0.267077	0.577852
ENSG00000013441.14	CLK1	Protein	0.314986	0.000108452	0.00337559	0.238795	0.00233089	0.0414511
ENSG00000013503.8	POLR3B	Protein	-0.157074	0.0106937	0.0813075	-0.111435	0.0592214	0.277962
ENSG00000013563.12	DNASE1L1	Protein	0.150293	0.00676634	0.0607148	0.098001	0.0668665	0.29627
ENSG00000013725.13	CD6	Protein	0.398536	0.00864889	0.0710581	0.258283	0.0793282	0.322883
ENSG00000014123.9	UFL1	Protein	-0.273454	0.00162754	0.0237772	-0.141684	0.0953962	0.35381
ENSG00000014216.14	CAPN1	Protein	-0.132305	0.0080286	0.0677714	-0.116679	0.0143326	0.126866
ENSG00000014641.16	MDH1	Protein	-0.149937	0.00087797	0.0155144	-0.0925367	0.0344593	0.206011
ENSG00000015171.17	ZMYND11	Protein	-0.153724	0.00645994	0.0591506	-0.0875054	0.109652	0.379879
ENSG00000015413.8	DPEP1	Protein	-0.793053	0.000359531	0.00833809	-1.21205	4.44935e-09	1.02467e-06
ENSG00000015532.8	XYLT2	Protein	-0.123146	0.0104713	0.0801494	-0.0653813	0.160385	0.454399
ENSG00000016402.11	IL20RA	Protein	-0.534827	3.86911e-07	3.47742e-05	-0.42398	3.32532e-05	0.00193137
ENSG00000016602.9	CLCA4	Protein	0.893592	0.000173285	0.0048303	0.194531	0.391063	0.684924
ENSG00000018869.15	ZNF582	Protein	0.190643	0.00212992	0.028484	0.172761	0.00355562	0.055384
ENSG00000019169.10	MARCO	Protein	-0.96656	5.36749e-07	4.62281e-05	-0.989683	1.06261e-07	1.78352e-05
ENSG00000019186.8	CYP24A1	Protein	0.626175	0.0052871	0.0519655	0.487878	0.0254604	0.175149
ENSG00000019505.6	SYT13	Protein	-1.03563	7.09837e-07	5.81533e-05	-0.890132	1.10758e-05	0.000820042
ENSG00000021488.11	SLC7A9	Protein	0.554264	9.97603e-05	0.00314389	0.419793	0.00233034	0.0414511
ENSG00000021776.9	AQR	Protein	-0.180412	0.00639091	0.0589138	-0.11959	0.0604751	0.281311
ENSG00000021826.13	CPS1	Protein	-1.25771	1.74496e-07	1.76719e-05	-1.31182	1.24405e-09	3.30726e-07
ENSG00000022976.14	ZNF839	Protein	0.178556	0.00137277	0.0210724	0.139169	0.00928319	0.0981886
ENSG00000023228.12	NDUFS1	Protein	-0.215297	0.000203609	0.00543862	-0.164563	0.00318181	0.0513798
ENSG00000023318.7	ERP44	Protein	-0.157833	0.00597326	0.0562665	-0.142609	0.00927671	0.0981463
ENSG00000023839.9	ABCC2	Protein	0.446585	0.000107731	0.00336093	0.338369	0.00243036	0.0428243
ENSG00000023892.10	DEF6	Protein	0.287482	0.00226807	0.0297297	0.330128	0.000253349	0.00914136
ENSG00000025796.12	SEC63	Protein	-0.184898	0.00213186	0.0284965	-0.0716174	0.229063	0.54014
ENSG00000025800.12	KPNA6	Protein	-0.158262	0.00172443	0.0247091	-0.136152	0.00478618	0.0664979
ENSG00000026036.19	RTEL1-TNFRSF6B	Protein	0.321567	0.00541817	0.052935	0.16379	0.145703	0.43482
ENSG00000026950.15	BTN3A1	Protein	0.306325	0.000464948	0.0100653	0.275347	0.00100704	0.0234696
ENSG00000027697.11	IFNGR1	Protein	-0.207455	0.00252913	0.0320968	-0.153405	0.0202035	0.153883
ENSG00000029364.10	SLC39A9	Protein	-0.184247	0.00288273	0.0348826	-0.144971	0.0144081	0.127137
ENSG00000030304.11	MUSK	Protein	0.636818	0.00406676	0.0439579	0.291417	0.173968	0.472128
ENSG00000032742.16	IFT88	Protein	0.159885	0.00363887	0.040828	0.110106	0.0377657	0.217144
ENSG00000034533.10	ASTE1	Protein	0.176446	2.21431e-05	0.000998873	0.131986	0.00100725	0.0234696
ENSG00000035403.15	VCL	Protein	-0.319478	0.0066102	0.0598736	-0.177817	0.119784	0.396557
ENSG00000035687.9	ADSS	Protein	-0.172452	0.00640113	0.0589604	-0.140762	0.0200177	0.153222
ENSG00000037757.12	MRI1	Protein	0.262416	7.12287e-05	0.00244342	0.217315	0.000607367	0.0168319
ENSG00000038002.7	AGA	Protein	-0.335453	1.57923e-06	0.000114899	-0.212688	0.00203814	0.037814
ENSG00000038532.13	CLEC16A	Protein	-0.128969	0.00239358	0.0308434	-0.113228	0.00523823	0.0700801
ENSG00000039068.17	CDH1	Protein	-0.321606	0.000419298	0.00929628	-0.17264	0.0529213	0.262328
ENSG00000039537.12	C6	Protein	-0.998321	9.04973e-06	0.000481224	-0.577497	0.00400695	0.0598714
ENSG00000039600.9	SOX30	Protein	0.433254	0.00566161	0.0543954	0.56245	0.000213741	0.00810191
ENSG00000040531.13	CTNS	Protein	0.259935	1.96371e-05	0.000916045	0.29021	6.24304e-07	8.00301e-05
ENSG00000042062.10	FAM65C	Protein	0.425649	0.000302046	0.00734674	0.440439	9.42264e-05	0.00430993
ENSG00000042832.10	TG	Protein	-0.660211	0.00542899	0.0529717	-0.895487	9.87666e-06	0.00075091
ENSG00000043093.12	DCUN1D1	Protein	-0.19909	0.0026762	0.0332726	-0.214156	0.000718769	0.0187757
ENSG00000046604.11	DSG2	Protein	-0.285672	0.00759706	0.0654026	-0.20962	0.0416726	0.23003
ENSG00000046651.13	OFD1	Protein	0.186101	0.000574353	0.0115291	0.168792	0.00107479	0.024666
ENSG00000046653.13	GPM6B	Protein	0.351565	0.00194357	0.0268931	0.419297	0.000125865	0.00541919
ENSG00000047056.13	WDR37	Protein	-0.268958	3.14222e-05	0.00130436	-0.190557	0.00232241	0.0413637
ENSG00000047634.13	SCML1	Protein	0.4406	1.15287e-05	0.000585247	0.289936	0.00314873	0.0510328
ENSG00000048052.20	HDAC9	Protein	-0.609676	0.000452974	0.00984536	-0.702917	2.79627e-05	0.00169107
ENSG00000048649.12	RSF1	Protein	-0.171334	0.0116099	0.085566	-0.145986	0.0244759	0.171232
ENSG00000048707.12	VPS13D	Protein	-0.165778	0.0105229	0.0804225	-0.119798	0.0538691	0.264511
ENSG00000048991.15	R3HDM1	Protein	-0.161843	0.00814121	0.0684599	-0.158566	0.00658136	0.0803125
ENSG00000049239.11	H6PD	Protein	-0.200483	0.00246199	0.0315051	-0.178683	0.00473216	0.0660019
ENSG00000049245.11	VAMP3	Protein	-0.116614	0.00563075	0.0542315	-0.0860443	0.0331521	0.201874
ENSG00000049247.12	UTS2	Protein	0.76541	0.000411302	0.00917452	0.864366	3.77896e-05	0.00213535
ENSG00000049449.7	RCN1	Protein	-0.166401	0.0111698	0.0836035	-0.0893624	0.15981	0.453885
ENSG00000050030.12	KIAA2022	Protein	-0.322985	0.00175981	0.0250291	-0.222297	0.0257478	0.176208
ENSG00000050628.19	PTGER3	Protein	-0.454293	0.00266829	0.0332255	-0.353421	0.015392	0.132426
ENSG00000051009.9	FAM160A2	Protein	0.139509	0.00456357	0.0474449	0.108039	0.021778	0.160672
ENSG00000053371.11	AKR7A2	Protein	-0.178793	0.00610226	0.0571344	-0.136439	0.0290516	0.188239
ENSG00000053438.8	NNAT	Protein	-0.819025	5.18118e-05	0.00193011	-0.10949	0.432501	0.715196
ENSG00000053900.9	ANAPC4	Protein	0.139803	0.00758099	0.0652921	0.1363	0.00633906	0.078479
ENSG00000054179.10	ENTPD2	Protein	-0.384745	0.00121246	0.0194239	-0.348318	0.00223421	0.0402383
ENSG00000054356.12	PTPRN	Protein	-0.466416	0.0142541	0.097894	-0.556048	0.00250218	0.0437783
ENSG00000054392.11	HHAT	Protein	-0.263024	0.0120213	0.0875566	-0.046949	0.651197	0.849813
ENSG00000054793.12	ATP9A	Protein	-0.189739	0.0135196	0.0945411	-0.181543	0.0133395	0.121749
ENSG00000054965.9	FAM168A	Protein	-0.174859	0.008024	0.0677468	-0.172547	0.00612011	0.0768614
ENSG00000055163.17	CYFIP2	Protein	-0.214305	0.00736707	0.0641183	-0.249686	0.00110927	0.0251807
ENSG00000055211.11	GINM1	Protein	-0.131691	0.00441783	0.0464471	-0.0843555	0.0591235	0.277778
ENSG00000056558.9	TRAF1	Protein	0.278782	0.00463915	0.047848	0.198544	0.0365714	0.213138
ENSG00000057019.14	DCBLD2	Protein	-0.315365	4.37209e-05	0.00170553	-0.189809	0.0120166	0.114558
ENSG00000057252.11	SOAT1	Protein	-0.211671	0.0125586	0.0901031	-0.113299	0.168125	0.46445
ENSG00000057294.12	PKP2	Protein	-0.309415	0.000218685	0.00576113	-0.223087	0.00581311	0.0747123
ENSG00000057657.13	PRDM1	Protein	0.433638	0.00201983	0.0276231	0.41368	0.00215128	0.039179
ENSG00000057663.11	ATG5	Protein	-0.163375	0.00459337	0.0475969	-0.0538296	0.343733	0.646238
ENSG00000058063.14	ATP11B	Protein	-0.328056	0.000876447	0.015514	-0.281674	0.00287191	0.0480809
ENSG00000058085.13	LAMC2	Protein	-0.530648	0.00133043	0.0206252	-0.389443	0.0148521	0.129526
ENSG00000058729.9	RIOK2	Protein	-0.149479	0.00203877	0.0277436	-0.115987	0.0125625	0.11789
ENSG00000059378.11	PARP12	Protein	0.24804	0.00185822	0.0260248	0.20013	0.00881631	0.0950525
ENSG00000059758.6	CDK17	Protein	-0.247649	0.00643137	0.0590743	-0.324593	0.000209638	0.00796926
ENSG00000060558.3	GNA15	Protein	0.414556	0.00342984	0.0392679	0.392832	0.00387011	0.0583108
ENSG00000060688.11	SNRNP40	Protein	-0.197539	0.00250959	0.0319299	-0.195853	0.00168967	0.0332982
ENSG00000061918.11	GUCY1B3	Protein	-0.333798	0.00162554	0.0237737	-0.329087	0.00116457	0.0259671
ENSG00000061938.15	TNK2	Protein	0.249932	0.00186581	0.0260961	0.180393	0.019653	0.15169
ENSG00000062598.16	ELMO2	Protein	-0.167374	0.00731691	0.0638361	-0.0677032	0.268295	0.578837
ENSG00000062725.8	APPBP2	Protein	-0.171615	0.00501028	0.0501639	-0.111428	0.0591321	0.277785
ENSG00000063176.14	SPHK2	Protein	0.198035	0.00275555	0.0338828	0.190117	0.00260067	0.044926
ENSG00000064201.14	TSPAN32	Protein	0.370122	0.00302219	0.0360081	0.280092	0.0198629	0.152469
ENSG00000064205.9	WISP2	Protein	-0.598658	0.00496605	0.0499293	-0.527807	0.0105578	0.106522
ENSG00000064225.11	ST3GAL6	Protein	-0.565321	1.58343e-07	1.63649e-05	-0.435991	2.93416e-05	0.00174512
ENSG00000064270.11	ATP2C2	Protein	-0.33412	0.00467791	0.0480911	-0.282017	0.0128496	0.119294
ENSG00000064489.20	MEF2BNB-MEF2B	Protein	0.185769	0.00987976	0.0771004	0.170725	0.0128756	0.119294
ENSG00000064651.12	SLC12A2	Protein	-0.409911	0.000411884	0.00918242	-0.277947	0.0134474	0.122212
ENSG00000064886.12	CHI3L2	Protein	-0.748678	0.000792183	0.0144851	-0.273527	0.185374	0.488254
ENSG00000064932.14	SBNO2	Protein	0.291892	0.000889568	0.0156153	0.196986	0.0204799	0.155222
ENSG00000065000.14	AP3D1	Protein	-0.122167	0.00942024	0.0747813	-0.119062	0.00796521	0.0896439
ENSG00000065029.13	ZNF76	Protein	0.119069	0.0049769	0.0500009	0.0852602	0.0362631	0.212143
ENSG00000065491.8	TBC1D22B	Protein	-0.248147	0.000175827	0.00489101	-0.282228	8.23407e-06	0.000651017
ENSG00000065833.8	ME1	Protein	-0.359798	0.00574281	0.0547741	-0.273317	0.0293182	0.18914
ENSG00000066135.11	KDM4A	Protein	-0.164878	0.00236761	0.0306361	-0.101007	0.0543954	0.265941
ENSG00000066923.16	STAG3	Protein	0.272499	0.011274	0.0841524	0.157154	0.131256	0.414179
ENSG00000066926.9	FECH	Protein	0.445838	9.91647e-05	0.00312934	0.389232	0.000401038	0.0125083
ENSG00000067057.15	PFKP	Protein	-0.226042	0.00523105	0.0515772	-0.202571	0.00884304	0.0952159
ENSG00000067141.15	NEO1	Protein	-0.232087	0.0105203	0.0804178	-0.0574747	0.524783	0.777003
ENSG00000067560.9	RHOA	Protein	-0.123495	0.000708241	0.0133835	-0.129337	0.000199719	0.0076759
ENSG00000068024.15	HDAC4	Protein	-0.219819	0.00137534	0.0210783	-0.179845	0.00627744	0.0779485
ENSG00000068078.16	FGFR3	Protein	0.487741	0.000129283	0.00383443	0.447462	0.000251899	0.00912063
ENSG00000068615.15	REEP1	Protein	-0.454453	0.000550002	0.0112191	-0.393474	0.0018448	0.0352131
ENSG00000068654.14	POLR1A	Protein	-0.339336	1.8772e-07	1.89634e-05	-0.353141	1.34526e-08	2.88038e-06
ENSG00000068697.6	LAPTM4A	Protein	-0.102836	0.00789025	0.0670509	-0.0856836	0.020517	0.155362
ENSG00000068781.19	STON1-GTF2A1L	Protein	-1.01691	4.29186e-08	5.1181e-06	-0.922604	2.67271e-07	3.93565e-05
ENSG00000068885.13	IFT80	Protein	0.193241	0.00167349	0.0242464	0.126842	0.033388	0.202594
ENSG00000068912.12	ERLEC1	Protein	-0.170458	0.0113477	0.0843586	-0.0786413	0.228841	0.539764
ENSG00000069248.11	NUP133	Protein	-0.129601	0.0127812	0.0910869	-0.123825	0.0126336	0.118417
ENSG00000069493.13	CLEC2D	Protein	0.33746	0.00470726	0.0482757	0.214352	0.0642025	0.28998
ENSG00000069535.13	MAOB	Protein	-0.526422	0.003431	0.0392679	-0.491911	0.00456502	0.0646899
ENSG00000069764.8	PLA2G10	Protein	0.450281	0.00145382	0.0219591	0.422134	0.00185605	0.0353291
ENSG00000069956.10	MAPK6	Protein	-0.269735	0.00523956	0.0516485	-0.227561	0.013943	0.124616
ENSG00000070214.14	SLC44A1	Protein	-0.237591	0.00158812	0.0234564	-0.273514	0.000145141	0.0060454
ENSG00000070388.10	FGF22	Protein	0.450802	0.00181522	0.0255826	0.286643	0.0410142	0.22792
ENSG00000070495.13	JMJD6	Protein	0.223565	0.00188034	0.0262616	0.198893	0.0038124	0.0579575
ENSG00000070748.16	CHAT	Protein	-0.728326	0.00411061	0.0441948	-0.398951	0.108259	0.377073
ENSG00000070756.12	PABPC1	Protein	0.288688	0.000960787	0.0165498	0.148236	0.0888305	0.340989
ENSG00000071889.15	FAM3A	Protein	0.345646	5.18871e-06	0.00030487	0.338021	3.05576e-06	0.000291393
ENSG00000071909.17	MYO3B	Protein	0.582992	0.000542897	0.0111305	-0.161858	0.304478	0.613853
ENSG00000072062.12	PRKACA	Protein	-0.142122	0.00182243	0.0256422	-0.132152	0.00237608	0.0421491
ENSG00000072163.17	LIMS2	Protein	-0.431302	0.00244874	0.0314003	-0.270032	0.0508883	0.256913
ENSG00000072182.11	ASIC4	Protein	0.473607	0.00644355	0.0591058	0.183626	0.282199	0.59269
ENSG00000072415.7	MPP5	Protein	-0.238059	0.00246029	0.0315015	-0.111543	0.147987	0.43757
ENSG00000072694.17	FCGR2B	Protein	0.372275	0.00874726	0.07156	0.22632	0.103823	0.369692
ENSG00000072818.10	ACAP1	Protein	0.368906	0.00022322	0.00586424	0.310609	0.00121525	0.0267876
ENSG00000073146.14	MOV10L1	Protein	0.477854	0.00918391	0.0737255	0.351049	0.0480135	0.248805
ENSG00000073169.12	SELO	Protein	0.226578	0.0114794	0.0849976	0.22147	0.00972157	0.101124
ENSG00000073756.10	PTGS2	Protein	-0.505817	0.00750843	0.0648728	-0.451508	0.013486	0.122357
ENSG00000073849.13	ST6GAL1	Protein	-0.842998	1.16254e-07	1.25699e-05	-0.564488	0.000327974	0.0108081
ENSG00000074054.16	CLASP1	Protein	-0.156221	0.0138173	0.0959314	-0.0991266	0.104481	0.370617
ENSG00000074317.9	SNCB	Protein	0.71858	0.00105042	0.017612	-0.0546981	0.797899	0.921732
ENSG00000074582.11	BCS1L	Protein	0.173101	0.00642306	0.0590387	0.127711	0.0361108	0.211743
ENSG00000074621.12	SLC24A1	Protein	-0.235052	0.000353664	0.00825427	-0.177397	0.00504958	0.0685701
ENSG00000074660.14	SCARF1	Protein	0.253542	0.00498893	0.0500719	0.103769	0.243829	0.554724
ENSG00000074695.5	LMAN1	Protein	-0.322852	0.000123532	0.00371581	-0.227299	0.00521164	0.0699057
ENSG00000074803.16	SLC12A1	Protein	-0.781057	0.000526027	0.0109461	-1.06271	1.27002e-06	0.000142512
ENSG00000074966.9	TXK	Protein	0.327155	0.00517821	0.0512969	0.283088	0.0115816	0.112468
ENSG00000075234.15	TTC38	Protein	0.422273	1.91822e-08	2.5687e-06	0.485642	1.87303e-11	7.20318e-09
ENSG00000075240.15	GRAMD4	Protein	0.817549	5.46349e-08	6.40166e-06	-0.13655	0.30753	0.616704
ENSG00000075340.21	ADD2	Protein	-0.844494	7.89363e-06	0.000431708	-0.917487	4.98758e-07	6.58543e-05
ENSG00000075415.11	SLC25A3	Protein	-0.134028	0.0094048	0.0746954	-0.142993	0.00368257	0.0566707
ENSG00000075420.11	FNDC3B	Protein	-0.278972	0.00102416	0.0173303	-0.22268	0.00633548	0.0784724
ENSG00000075568.15	TMEM131	Protein	-0.253156	0.000206893	0.00551537	-0.181379	0.0058636	0.0750772
ENSG00000075624.12	ACTB	Protein	-0.217902	0.0017627	0.0250437	-0.184887	0.00556331	0.0724419
ENSG00000075643.5	MOCOS	Protein	-0.240688	0.010362	0.0796472	-0.198333	0.0273952	0.182774
ENSG00000075673.10	ATP12A	Protein	-1.18576	1.58907e-06	0.000115406	-1.13255	9.04221e-07	0.000107883
ENSG00000075711.19	DLG1	Protein	-0.153323	0.00965134	0.0759205	-0.14107	0.0126002	0.118188
ENSG00000075826.15	SEC31B	Protein	0.397085	0.00297901	0.035637	0.256223	0.0478699	0.248353
ENSG00000075886.10	TUBA3D	Protein	-1.01272	2.10687e-08	2.7572e-06	-0.739377	2.79633e-05	0.00169107
ENSG00000076258.8	FMO4	Protein	0.389061	3.79933e-05	0.00152682	0.452215	6.42759e-07	8.16036e-05
ENSG00000076716.8	GPC4	Protein	-0.41055	0.000572856	0.011522	-0.349172	0.00227868	0.0408235
ENSG00000076928.16	ARHGEF1	Protein	0.148548	0.0112098	0.0838123	0.0951214	0.091601	0.346652
ENSG00000077097.12	TOP2B	Protein	-0.179733	0.00245846	0.0314882	-0.179639	0.00151013	0.0309645
ENSG00000077232.15	DNAJC10	Protein	-0.220712	0.0112817	0.0841785	-0.117396	0.165371	0.460493
ENSG00000077684.14	JADE1	Protein	-0.340103	0.000304843	0.00739308	-0.252567	0.00537871	0.0712119
ENSG00000077713.17	SLC25A43	Protein	-0.258344	0.0139897	0.0966877	-0.265269	0.00834528	0.0922078
ENSG00000077984.5	CST7	Protein	0.428698	0.00337092	0.0388825	0.344799	0.014436	0.127254
ENSG00000078124.10	ACER3	Protein	-0.869683	3.02784e-11	7.48732e-09	-0.905972	5.38749e-13	2.63461e-10
ENSG00000078369.16	GNB1	Protein	-0.122253	0.00349907	0.0397848	-0.0914331	0.0227669	0.164716
ENSG00000078898.6	BPIFB2	Protein	-0.863106	2.37033e-05	0.00104875	-0.684661	0.000558478	0.015915
ENSG00000079246.14	XRCC5	Protein	-0.124718	0.00542141	0.0529491	-0.108511	0.0112907	0.111024
ENSG00000079277.18	MKNK1	Protein	0.248188	3.6631e-06	0.000229982	0.22063	1.68652e-05	0.00114077
ENSG00000079385.20	CEACAM1	Protein	-0.367939	0.0146805	0.0996005	-0.272462	0.060953	0.282685
ENSG00000079482.12	OPHN1	Protein	0.344321	0.00157211	0.0232614	0.434418	3.46432e-05	0.00199455
ENSG00000079739.14	PGM1	Protein	-0.183255	0.00950915	0.0751392	-0.117411	0.0844755	0.332852
ENSG00000079785.13	DDX1	Protein	-0.145273	7.06885e-05	0.00243109	-0.135609	0.000100877	0.00457714
ENSG00000080031.8	PTPRH	Protein	0.555868	0.00201318	0.0275906	-0.333344	0.0468946	0.245058
ENSG00000080371.5	RAB21	Protein	-0.130165	0.00710672	0.0625561	-0.143895	0.00182507	0.0349291
ENSG00000080573.6	COL5A3	Protein	0.352378	0.0056668	0.0543954	0.194198	0.118187	0.393933
ENSG00000080823.20	MOK	Protein	0.202413	0.00831059	0.0693243	0.104493	0.161031	0.455094
ENSG00000080854.13	IGSF9B	Protein	-0.303653	0.00748108	0.0647359	-0.225509	0.0387046	0.220191
ENSG00000080947.13	CROCCP3	Pseudogene	0.325103	0.00144705	0.021897	0.210687	0.0329304	0.201179
ENSG00000081041.8	CXCL2	Protein	-0.713615	0.00127839	0.0200759	-0.537218	0.0113093	0.111052
ENSG00000081051.6	AFP	Protein	0.911844	0.000161783	0.00457204	0.858063	0.000266615	0.00943692
ENSG00000081148.11	IMPG2	Protein	0.38066	0.00483189	0.0490083	0.425333	0.00102263	0.0237814
ENSG00000081665.12	ZNF506	Protein	-0.124097	0.00860553	0.0709186	-0.101262	0.0249321	0.173015
ENSG00000081760.15	AACS	Protein	-0.173868	0.0111673	0.0836035	-0.141627	0.0307212	0.194332
ENSG00000081913.12	PHLPP1	Protein	-0.171989	0.0116876	0.0859291	-0.0991223	0.1323	0.415585
ENSG00000081923.9	ATP8B1	Protein	-0.292874	0.00169818	0.024462	-0.113187	0.219704	0.529507
ENSG00000082126.16	MPP4	Protein	0.366533	0.00884683	0.0720237	0.146061	0.290822	0.601505
ENSG00000082482.12	KCNK2	Protein	-0.495136	0.00801427	0.067693	-0.658749	0.00027231	0.00959241
ENSG00000082641.14	NFE2L1	Protein	-0.131475	0.0121608	0.0881749	-0.0499242	0.329281	0.633624
ENSG00000082929.7	LINC01587	LncRNA	0.867887	3.55163e-05	0.00144455	0.716474	0.000442879	0.0135257
ENSG00000083454.20	P2RX5	Protein	0.600289	8.09436e-05	0.00269636	0.494319	0.000781885	0.0198752
ENSG00000083750.11	RRAGB	Protein	0.210014	0.0020891	0.0281718	0.176137	0.00697711	0.0828696
ENSG00000083828.14	ZNF586	Protein	0.290522	1.51438e-09	2.57553e-07	0.250084	6.16925e-08	1.10575e-05
ENSG00000083838.14	ZNF446	Protein	0.225089	0.000287746	0.0070807	0.204951	0.000547597	0.0156726
ENSG00000083844.9	ZNF264	Protein	-0.151941	0.00482026	0.0489519	-0.128132	0.0128871	0.119353
ENSG00000084453.15	SLCO1A2	Protein	0.94544	3.04799e-05	0.00127708	0.537034	0.0168282	0.139862
ENSG00000084734.7	GCKR	Protein	0.621377	0.000357123	0.00832028	0.445605	0.00845021	0.0928749
ENSG00000085063.13	CD59	Protein	-0.18174	0.00726476	0.0635324	-0.124963	0.0550123	0.267406
ENSG00000085265.9	FCN1	Protein	-0.534601	0.00211827	0.0284035	-0.527102	0.00165564	0.0327744
ENSG00000085377.12	PREP	Protein	-0.189502	0.0109945	0.0826613	-0.0802716	0.269807	0.580372
ENSG00000085449.13	WDFY1	Protein	-0.200879	0.00718908	0.0630758	-0.151048	0.0352393	0.208743
ENSG00000085514.14	PILRA	Protein	0.332779	0.000749656	0.0139374	0.175199	0.0740447	0.31163
ENSG00000086200.15	IPO11	Protein	-0.157194	0.0143962	0.0984002	-0.098295	0.112352	0.383919
ENSG00000086289.10	EPDR1	Protein	-0.250257	0.0085205	0.0704484	-0.142706	0.120234	0.397304
ENSG00000086598.9	TMED2	Protein	-0.174588	0.00426675	0.0453414	-0.139901	0.0167766	0.13968
ENSG00000086717.17	PPEF1	Protein	0.396642	0.0113934	0.0846042	0.323923	0.0318987	0.198147
ENSG00000086758.14	HUWE1	Protein	-0.205864	0.00217401	0.0289296	-0.161307	0.0122293	0.115889
ENSG00000087053.17	MTMR2	Protein	-0.415622	1.63175e-08	2.22952e-06	-0.343645	1.34451e-06	0.000148764
ENSG00000087111.19	PIGS	Protein	-0.18473	0.00255636	0.0323514	-0.12118	0.0401089	0.224851
ENSG00000087206.15	UIMC1	Protein	0.0984257	0.00982554	0.076826	0.0317805	0.399217	0.690853
ENSG00000087237.9	CETP	Protein	0.412224	0.00478823	0.0487071	0.342993	0.0148165	0.129272
ENSG00000087253.10	LPCAT2	Protein	-0.277861	0.0115649	0.0853573	-0.292422	0.00549738	0.0719619
ENSG00000087263.15	OGFOD1	Protein	-0.118728	0.0129413	0.0918354	-0.0676103	0.143458	0.432089
ENSG00000087365.13	SF3B2	Protein	-0.0873821	0.0113901	0.0846042	-0.121533	0.000258983	0.00921473
ENSG00000088053.10	GP6	Protein	0.440459	0.000744906	0.0139004	0.509732	4.79363e-05	0.00257095
ENSG00000088280.17	ASAP3	Protein	-0.319731	4.7381e-05	0.00180169	-0.310143	3.59766e-05	0.00206233
ENSG00000088305.17	DNMT3B	Protein	0.406668	0.000644489	0.0125374	0.118069	0.328663	0.633506
ENSG00000088340.14	FER1L4	Pseudogene	0.589813	0.000126869	0.00377594	0.0952383	0.510554	0.767236
ENSG00000088386.14	SLC15A1	Protein	-0.561635	0.00659428	0.0598424	-0.163526	0.419594	0.706136
ENSG00000088812.16	ATRN	Protein	-0.162578	0.0139135	0.0963263	-0.115273	0.0691897	0.301163
ENSG00000088832.13	FKBP1A	Protein	-0.270423	0.00163914	0.0238774	-0.2929	0.000360271	0.0115928
ENSG00000089091.15	DZANK1	Protein	0.222634	0.00467083	0.0480682	0.178814	0.0177232	0.14375
ENSG00000089116.3	LHX5	Protein	-0.803145	0.00170503	0.0245359	-0.637838	0.00921856	0.0976778
ENSG00000089154.9	GCN1L1	Protein	-0.157178	0.011525	0.0851972	-0.163379	0.00592285	0.0755345
ENSG00000089159.14	PXN	Protein	-0.166098	0.0143095	0.098174	-0.0636033	0.337953	0.642046
ENSG00000089234.14	BRAP	Protein	-0.0937726	0.00936244	0.0745533	-0.0555949	0.110798	0.381501
ENSG00000089250.17	NOS1	Protein	-0.564131	0.00256979	0.0324653	-0.424535	0.0191646	0.14973
ENSG00000089486.15	CDIP1	Protein	-0.254709	0.00873515	0.0715105	-0.193886	0.03752	0.216447
ENSG00000089597.15	GANAB	Protein	-0.231929	4.37945e-05	0.00170553	-0.14977	0.00678654	0.0814857
ENSG00000089723.8	OTUB2	Protein	-0.256515	0.00455711	0.0474021	-0.192292	0.0267436	0.18019
ENSG00000089820.14	ARHGAP4	Protein	0.319803	0.00356506	0.0402738	0.170587	0.111673	0.382814
ENSG00000090104.10	RGS1	Protein	0.400258	0.00647666	0.0592498	0.209037	0.145031	0.434108
ENSG00000090659.16	CD209	Protein	-0.388007	0.00775919	0.0663308	-0.47065	0.000811634	0.020335
ENSG00000090661.10	CERS4	Protein	0.236293	0.00780767	0.066604	0.171464	0.0445648	0.238806
ENSG00000090686.14	USP48	Protein	-0.11287	0.00347027	0.0395597	-0.103054	0.00515107	0.0693068
ENSG00000090863.10	GLG1	Protein	-0.249877	2.70517e-05	0.00115874	-0.157047	0.00706264	0.0835598
ENSG00000091138.11	SLC26A3	Protein	1.46487	4.04314e-10	7.911e-08	0.627311	0.00531426	0.0706149
ENSG00000091436.15	pk	Protein	-0.297171	0.0101463	0.0784364	-0.148307	0.188043	0.491137
ENSG00000091490.9	SEL1L3	Protein	-0.296718	0.00502347	0.0502559	-0.158389	0.123244	0.402357
ENSG00000091542.8	ALKBH5	Protein	-0.118706	0.00364058	0.040828	-0.0805154	0.0405349	0.226188
ENSG00000091844.6	RGS17	Protein	-0.531004	0.000997037	0.0169711	-0.475261	0.00221629	0.039977
ENSG00000092200.11	RPGRIP1	Protein	0.59051	1.88526e-07	1.89973e-05	0.518099	2.01296e-06	0.000209848
ENSG00000092758.14	COL9A3	Protein	0.621242	5.17032e-05	0.00193011	0.508957	0.000600767	0.0166762
ENSG00000092847.9	AGO1	Protein	-0.191207	6.27928e-05	0.00222212	-0.132509	0.00420828	0.0618947
ENSG00000092931.10	MFSD11	Protein	-0.152693	0.00136865	0.0210478	-0.136899	0.00264454	0.0453476
ENSG00000093217.8	XYLB	Protein	-0.218432	0.0124662	0.0897718	-0.281243	0.000808233	0.0202883
ENSG00000094916.12	CBX5	Protein	-0.150137	0.00959325	0.0756375	-0.095081	0.089277	0.34193
ENSG00000095110.6	NXPE1	Protein	-0.544349	0.0115349	0.0852156	-0.512337	0.0111591	0.110341
ENSG00000095464.9	PDE6C	Protein	0.424379	0.00114426	0.0186934	0.340741	0.00659596	0.0803859
ENSG00000095970.15	TREM2	Protein	0.365026	0.00576118	0.0548555	0.0994913	0.454619	0.73076
ENSG00000095981.9	KCNK16	Protein	0.841385	0.000919138	0.0159895	-0.639217	0.00918442	0.0975942
ENSG00000096093.13	EFHC1	Protein	0.210667	0.00861863	0.0709327	0.147244	0.0560877	0.269894
ENSG00000096384.18	HSP90AB1	Protein	-0.145163	0.00348063	0.0396199	-0.148704	0.00169922	0.0334365
ENSG00000097046.11	CDC7	Protein	0.357744	0.000834788	0.0149946	0.175318	0.0959321	0.354673
ENSG00000099250.16	NRP1	Protein	-0.451456	0.000487863	0.0103934	-0.59389	2.27579e-06	0.000231959
ENSG00000099326.7	MZF1	Protein	0.196794	0.00987169	0.0770822	0.148582	0.0422223	0.23158
ENSG00000099377.12	HSD3B7	Protein	0.731819	1.37142e-10	2.92476e-08	0.73426	1.72003e-11	6.81322e-09
ENSG00000099617.3	EFNA2	Protein	0.879523	2.29566e-05	0.0010246	0.48794	0.0192458	0.150009
ENSG00000099769.5	IGFALS	Protein	0.480529	0.000433047	0.00950698	0.340049	0.00999554	0.102963
ENSG00000099840.12	IZUMO4	Protein	0.489113	0.00026908	0.0067491	0.424925	0.000995374	0.0232887
ENSG00000099849.13	RASSF7	Protein	0.359226	0.00255947	0.0323806	0.343164	0.00262947	0.0452262
ENSG00000099866.13	MADCAM1	Protein	0.605939	5.85414e-05	0.00212006	0.448349	0.00239052	0.0422727
ENSG00000099875.13	MKNK2	Protein	-0.18672	0.000538611	0.0110662	-0.162915	0.001583	0.0318104
ENSG00000099949.17	LZTR1	Protein	0.149004	0.00366682	0.041021	0.116691	0.0175799	0.143199
ENSG00000099968.16	BCL2L13	Protein	-0.118099	0.0118684	0.0868516	-0.0723545	0.110286	0.380845
ENSG00000099974.7	DDTL	Protein	0.523	6.49333e-07	5.41877e-05	0.478771	1.99923e-06	0.000209502
ENSG00000099977.12	DDT	Protein	0.268226	0.00739187	0.0641805	0.253038	0.0082464	0.0915824
ENSG00000099995.17	SF3A1	Protein	-0.176233	0.000344079	0.00810093	-0.11746	0.0138311	0.123964
ENSG00000099999.13	RNF215	Protein	0.195634	0.00805754	0.0679588	0.13946	0.0492456	0.252348
ENSG00000100024.13	UPB1	Protein	0.535017	4.6243e-06	0.000279029	0.475505	2.17599e-05	0.00139924
ENSG00000100058.11	CRYBB2P1	Pseudogene	0.902753	4.26586e-23	4.2986e-20	0.905633	2.73325e-25	4.51112e-22
ENSG00000100083.17	GGA1	Protein	0.130276	0.0139194	0.0963507	0.126265	0.012452	0.117298
ENSG00000100092.19	SH3BP1	Protein	0.276556	0.0106643	0.0812005	0.20527	0.0487642	0.250987
ENSG00000100095.17	SEZ6L	Protein	-0.757553	0.000363903	0.0084201	-0.460158	0.0198577	0.152468
ENSG00000100105.16	PATZ1	Protein	-0.197324	0.00479278	0.0487342	-0.165203	0.0135706	0.122839
ENSG00000100154.13	TTC28	Protein	-0.266294	0.00633845	0.0586106	-0.178984	0.0572807	0.273075
ENSG00000100156.9	SLC16A8	Protein	0.435392	0.00710716	0.0625561	0.340616	0.0289209	0.187832
ENSG00000100170.8	SLC5A1	Protein	-0.501889	0.00689275	0.0615204	-0.475455	0.00797025	0.0896439
ENSG00000100196.9	KDELR3	Protein	-0.371012	0.00119625	0.0192581	-0.30819	0.00505537	0.0686106
ENSG00000100197.19	CYP2D6	Protein	0.500724	6.88516e-05	0.00238215	0.379982	0.00176835	0.0343081
ENSG00000100201.17	DDX17	Protein	0.143737	0.010001	0.077696	0.0920078	0.0866567	0.33705
ENSG00000100253.11	MIOX	Protein	0.576582	0.00116683	0.0189108	0.453981	0.00822923	0.0914869
ENSG00000100266.16	PACSIN2	Protein	-0.151033	0.000734608	0.0137465	-0.050985	0.25424	0.565051
ENSG00000100280.15	AP1B1	Protein	-0.23339	0.00093689	0.0162562	-0.160322	0.0185111	0.146854
ENSG00000100285.9	NEFH	Protein	-0.87251	6.84571e-05	0.00237461	-0.553933	0.00947765	0.0994488
ENSG00000100288.18	CHKB	Protein	0.38125	0.00196605	0.0270925	0.336869	0.00434105	0.0630247
ENSG00000100300.16	TSPO	Protein	0.37995	0.000141407	0.00412722	0.363562	0.000140675	0.00592166
ENSG00000100347.13	SAMM50	Protein	-0.170874	0.00279328	0.0341696	-0.146825	0.00719111	0.0842992
ENSG00000100354.19	TNRC6B	Protein	-0.229684	0.000378575	0.00864546	-0.176007	0.00461736	0.0650678
ENSG00000100373.8	UPK3A	Protein	0.606305	0.000270854	0.00678095	0.578727	0.000304725	0.0103432
ENSG00000100380.11	ST13	Protein	-0.16704	9.30176e-05	0.00298746	-0.117518	0.00456193	0.0646767
ENSG00000100403.11	ZC3H7B	Protein	-0.155774	0.00909213	0.0732806	-0.138181	0.0153856	0.1324
ENSG00000100473.14	COCH	Protein	-0.534027	0.000925292	0.0160757	-0.342669	0.0286944	0.187158
ENSG00000100528.10	CNIH1	Protein	-0.126352	0.00643438	0.0590743	-0.111614	0.0117006	0.113128
ENSG00000100626.15	GALNT16	Protein	0.368127	0.000490266	0.0104171	0.266042	0.00895692	0.0961237
ENSG00000100650.14	SRSF5	Protein	0.223247	0.00061267	0.0120935	0.18945	0.00238213	0.0422186
ENSG00000100652.4	SLC10A1	Protein	0.731848	9.80211e-06	0.000513109	0.614301	0.000120941	0.00527273
ENSG00000100665.10	SERPINA4	Protein	1.13174	8.20301e-06	0.000443783	0.118335	0.627451	0.837987
ENSG00000100714.14	MTHFD1	Protein	-0.195333	0.00142945	0.0216931	-0.19301	0.000958987	0.0227328
ENSG00000100918.11	REC8	Protein	0.299826	0.0138948	0.0962706	0.295318	0.0114242	0.111596
ENSG00000100941.7	PNN	Protein	0.153316	0.0109985	0.0826618	0.0941928	0.105284	0.37176
ENSG00000101040.18	ZMYND8	Protein	-0.203185	0.0127257	0.0908167	-0.219518	0.0048482	0.0670069
ENSG00000101082.12	SLA2	Protein	0.307836	0.00919485	0.073784	0.168557	0.141918	0.430311
ENSG00000101104.11	PABPC1L	Protein	0.37465	0.0121583	0.0881728	0.204403	0.158641	0.45222
ENSG00000101181.16	MTG2	Protein	0.133074	0.00421765	0.0449954	0.0921974	0.039397	0.222206
ENSG00000101194.16	SLC17A9	Protein	0.326184	0.0113883	0.0846042	0.169876	0.176167	0.475546
ENSG00000101204.14	CHRNA4	Protein	0.6104	0.00417934	0.0447191	0.684092	0.000984399	0.023127
ENSG00000101224.16	CDC25B	Protein	0.412635	4.93156e-06	0.000293613	0.26013	0.00332631	0.0528938
ENSG00000101278.6	RPS10L	Pseudogene	0.6734	1.39256e-09	2.39871e-07	0.659558	5.67e-10	1.61579e-07
ENSG00000101290.12	CDS2	Protein	-0.138568	0.00508403	0.050623	-0.112504	0.0174198	0.142595
ENSG00000101323.4	HAO1	Protein	1.38164	1.77657e-08	2.40296e-06	0.814733	0.000617489	0.0169975
ENSG00000101335.8	MYL9	Protein	-0.413264	0.0100002	0.077696	-0.188194	0.231057	0.541603
ENSG00000101337.14	TM9SF4	Protein	-0.135593	0.00648571	0.0593191	-0.0843109	0.0794885	0.323073
ENSG00000101425.11	BPI	Protein	-0.436211	0.00473127	0.048365	-0.307513	0.0394423	0.22231
ENSG00000101440.8	ASIP	Protein	0.762772	2.69259e-06	0.000179984	0.829196	1.24537e-07	2.03005e-05
ENSG00000101842.12	VSIG1	Protein	0.485569	0.00385938	0.0425028	-0.203236	0.198648	0.504628
ENSG00000101843.17	PSMD10	Protein	-0.159938	0.000457958	0.00993483	-0.160174	0.000232662	0.00863789
ENSG00000101856.9	PGRMC1	Protein	-0.200227	0.00280603	0.0342803	-0.117339	0.0704964	0.304353
ENSG00000101871.13	MID1	Protein	-0.35316	0.00346195	0.0395076	-0.392381	0.000705065	0.0185447
ENSG00000101935.8	AMMECR1	Protein	-0.289513	0.00193055	0.0267588	-0.2794	0.00174567	0.0340797
ENSG00000102048.14	ASB9	Protein	-0.533533	0.00410831	0.0441819	-0.921047	2.52005e-07	3.7527e-05
ENSG00000102172.14	SMS	Protein	0.408334	0.0140877	0.0971485	0.366008	0.0223131	0.162554
ENSG00000102181.18	CD99L2	Protein	-0.157769	0.0112574	0.0840752	-0.10195	0.0888522	0.341036
ENSG00000102226.8	USP11	Protein	-0.179202	0.00206858	0.0280093	-0.159508	0.00410077	0.0607463
ENSG00000102230.12	PCYT1B	Protein	-0.496276	0.00192225	0.0266896	-0.188051	0.23278	0.543324
ENSG00000102241.10	HTATSF1	Protein	-0.126992	0.00129902	0.0203417	-0.101943	0.00699459	0.0830524
ENSG00000102245.6	CD40LG	Protein	0.503179	0.00406157	0.0439371	0.43889	0.00936114	0.0985935
ENSG00000102287.15	GABRE	Protein	0.6268	0.000668672	0.0128773	0.53206	0.00279083	0.0470602
ENSG00000102383.12	ZDHHC15	Protein	-0.343027	0.0106875	0.0813075	-0.23368	0.0712929	0.305834
ENSG00000102387.14	TAF7L	Protein	0.418962	0.00595594	0.0561689	0.432589	0.00309852	0.0504668
ENSG00000102531.15	FNDC3A	Protein	-0.246225	0.0060834	0.0570108	-0.133864	0.125135	0.405545
ENSG00000102543.13	CDADC1	Protein	-0.21791	0.000217575	0.00574692	-0.142286	0.0128736	0.119294
ENSG00000102580.13	DNAJC3	Protein	-0.288053	0.000747316	0.0139226	-0.133915	0.112894	0.384642
ENSG00000102743.13	SLC25A15	Protein	-0.250129	0.0142349	0.0978288	-0.132744	0.18004	0.481049
ENSG00000102753.8	KPNA3	Protein	-0.232487	0.00188957	0.026354	-0.163076	0.0238471	0.168791
ENSG00000102763.14	VWA8	Protein	-0.264874	0.0017943	0.0253497	-0.149332	0.0708182	0.304911
ENSG00000102805.12	CLN5	Protein	-0.178288	0.00392232	0.0429285	-0.0649324	0.288945	0.599643
ENSG00000102970.9	CCL17	Protein	0.704564	0.000219669	0.00578327	0.616683	0.000828512	0.0206664
ENSG00000102978.11	POLR2C	Protein	-0.11818	0.00744347	0.0644891	-0.0718848	0.0914788	0.346495
ENSG00000103018.15	CYB5B	Protein	-0.172725	0.000972426	0.0166719	-0.0908871	0.0766701	0.317609
ENSG00000103021.8	CCDC113	Protein	-0.264749	0.00621281	0.0577936	-0.255795	0.00568945	0.0736726
ENSG00000103047.6	TANGO6	Protein	-0.198257	0.000924226	0.0160642	-0.134392	0.0201395	0.15356
ENSG00000103051.17	COG4	Protein	-0.217631	0.000738386	0.0138043	-0.196207	0.00144832	0.0300205
ENSG00000103194.14	USP10	Protein	-0.139349	0.0129159	0.0916878	-0.0740468	0.173324	0.471303
ENSG00000103200.6	RP11-723C11.2	Pseudogene	0.944217	1.39444e-05	0.000677995	0.706951	0.000975119	0.02306
ENSG00000103202.11	NME4	Protein	-0.274749	0.00070708	0.0133679	-0.206716	0.00801639	0.0898833
ENSG00000103226.16	NOMO3	Protein	-0.725777	7.94424e-06	0.000433887	-0.603533	0.000118912	0.00521124
ENSG00000103227.17	LMF1	Protein	0.234714	0.00325912	0.0380659	0.210567	0.00575288	0.074203
ENSG00000103351.11	CLUAP1	Protein	-0.129681	0.00631337	0.0584938	-0.116036	0.0104539	0.105743
ENSG00000103460.15	TOX3	Protein	-0.446719	0.0025687	0.0324653	-0.375969	0.00844247	0.0928686
ENSG00000103512.13	NOMO1	Protein	-0.156756	0.0146923	0.0996135	-0.0729252	0.242796	0.553562
ENSG00000103534.15	TMC5	Protein	-0.402973	0.00305119	0.0362464	-0.311299	0.0174803	0.142795
ENSG00000103723.11	AP3B2	Protein	-0.471014	0.000181022	0.00499414	-0.461133	0.000130832	0.00556649
ENSG00000103832.10	GOLGA8UP	Pseudogene	0.669923	0.0039919	0.04344	0.568727	0.0119436	0.114299
ENSG00000103942.11	HOMER2	Protein	-0.219333	0.0115554	0.0853204	-0.154197	0.0647632	0.291086
ENSG00000103978.14	TMEM87A	Protein	-0.195016	0.0088466	0.0720237	-0.137242	0.0551463	0.267676
ENSG00000104154.6	SLC30A4	Protein	-0.310101	0.00864799	0.0710581	-0.177168	0.121257	0.398939
ENSG00000104164.9	BLOC1S6	Protein	-0.22598	0.000417193	0.0092649	-0.150747	0.0150535	0.130754
ENSG00000104218.12	CSPP1	Protein	0.263978	0.00042101	0.00931469	0.146541	0.0463143	0.243324
ENSG00000104219.11	ZDHHC2	Protein	-0.255162	0.00350049	0.0397896	-0.152889	0.071132	0.305554
ENSG00000104290.9	FZD3	Protein	-0.329641	0.00106644	0.0178066	-0.215319	0.0274966	0.182961
ENSG00000104313.16	EYA1	Protein	-0.419588	0.00690469	0.0615779	-0.259682	0.0844125	0.33267
ENSG00000104321.9	TRPA1	Protein	1.70521	1.95422e-14	7.64747e-12	-0.253141	0.209967	0.517676
ENSG00000104356.9	POP1	Protein	0.173222	0.0121039	0.087894	0.0891656	0.18295	0.485063
ENSG00000104368.16	PLAT	Protein	0.615068	0.00108094	0.0179742	-0.408681	0.0206153	0.155802
ENSG00000104415.12	WISP1	Protein	0.432747	0.00116191	0.0188614	0.4302	0.000758302	0.0194289
ENSG00000104435.12	STMN2	Protein	-0.535362	0.0139386	0.0964186	-0.826704	0.000130657	0.0055657
ENSG00000104490.16	NCALD	Protein	-0.385211	0.0115338	0.0852156	-0.33626	0.021856	0.160977
ENSG00000104537.15	ANXA13	Protein	-0.59501	0.00427422	0.0453969	-0.454883	0.0123709	0.116758
ENSG00000104714.12	ERICH1	Protein	0.161322	0.00912725	0.073468	0.123162	0.0377791	0.217163
ENSG00000104760.15	FGL1	Protein	-0.672832	0.00367724	0.041106	-0.426351	0.0528624	0.262102
ENSG00000104765.13	BNIP3L	Protein	-0.175349	0.0117325	0.0861161	-0.0394786	0.568086	0.803536
ENSG00000104774.11	MAN2B1	Protein	-0.19675	0.00261481	0.0327823	-0.155339	0.0132195	0.121185
ENSG00000104783.10	KCNN4	Protein	-0.750004	0.000150608	0.00432499	-0.479007	0.0131726	0.120923
ENSG00000104814.11	MAP4K1	Protein	0.344536	0.0118108	0.0865719	0.220557	0.0963592	0.35539
ENSG00000104826.10	LHB	Protein	0.659609	0.000563996	0.011395	0.486249	0.0087914	0.0949131
ENSG00000104863.10	LIN7B	Protein	0.310426	0.00364971	0.0408863	0.240039	0.0193345	0.150434
ENSG00000104907.11	TRMT1	Protein	0.207244	0.0141548	0.0974488	0.148542	0.0671954	0.297062
ENSG00000104918.6	RETN	Protein	0.716861	0.00088952	0.0156153	0.714135	0.000624951	0.0171433
ENSG00000104953.17	TLE6	Protein	0.297512	0.0126027	0.0902705	0.210336	0.0668529	0.296247
ENSG00000105127.7	AKAP8	Protein	0.09632	0.00422311	0.0450201	0.0725236	0.0245831	0.17183
ENSG00000105251.9	SHD	Protein	1.40445	1.46171e-09	2.50711e-07	0.687826	0.00113466	0.0255805
ENSG00000105255.9	FSD1	Protein	0.377522	0.0136745	0.0952607	0.307459	0.0369601	0.214528
ENSG00000105290.10	APLP1	Protein	-0.616349	5.39443e-05	0.00199193	-0.656855	1.13163e-06	0.000131068
ENSG00000105298.12	CACTIN	Protein	0.168369	0.000512561	0.0107491	0.158393	0.000612567	0.0168972
ENSG00000105323.15	HNRNPUL1	Protein	-0.154229	0.00113184	0.018598	-0.154834	0.000609266	0.0168531
ENSG00000105374.8	NKG7	Protein	0.416213	0.00545394	0.053138	0.320403	0.0265817	0.17965
ENSG00000105383.13	CD33	Protein	0.374815	0.00081088	0.0146961	0.262052	0.0158429	0.134754
ENSG00000105388.13	CEACAM5	Protein	-0.881323	0.000233307	0.00605532	-0.526253	0.018418	0.146467
ENSG00000105426.13	PTPRS	Protein	-0.240275	5.2961e-05	0.00196204	-0.159321	0.00583909	0.0748658
ENSG00000105464.3	GRIN2D	Protein	-0.40259	0.00619085	0.0576128	-0.452074	0.0013883	0.0291884
ENSG00000105695.13	MAG	Protein	-0.79484	0.00053216	0.0110078	-0.769595	0.000540253	0.0155523
ENSG00000105699.15	LSR	Protein	-0.193378	0.00452621	0.0471904	-0.155771	0.0169221	0.140201
ENSG00000105767.2	CADM4	Protein	-0.21652	0.00106823	0.017807	-0.120291	0.0620211	0.285201
ENSG00000105808.16	RASA4	Protein	0.437053	0.000194115	0.00526173	0.393696	0.000457867	0.0138259
ENSG00000105821.13	DNAJC2	Protein	0.151231	0.00626264	0.0581498	0.082636	0.124575	0.404701
ENSG00000105825.10	TFPI2	Protein	-0.706564	0.000418778	0.00928987	-0.699766	0.000299435	0.0102006
ENSG00000105894.10	PTN	Protein	0.449582	0.0122011	0.0883881	0.215061	0.211173	0.518813
ENSG00000105953.13	OGDH	Protein	-0.204126	3.19683e-05	0.0013243	-0.152165	0.0013157	0.0282932
ENSG00000105983.18	LMBR1	Protein	-0.191951	0.00370001	0.0412777	-0.200529	0.00148804	0.0305879
ENSG00000105988.6	NHP2P1	Pseudogene	0.466109	0.00359712	0.0405564	0.0316585	0.829642	0.936881
ENSG00000106080.9	FKBP14	Protein	0.142476	0.0140462	0.0969445	0.10184	0.0672438	0.297179
ENSG00000106089.10	STX1A	Protein	0.241135	0.00660243	0.0598424	0.0594577	0.499158	0.760229
ENSG00000106100.9	NOD1	Protein	0.237288	0.00301178	0.0359266	0.103934	0.186183	0.489278
ENSG00000106125.14	FAM188B	Protein	0.2739	0.011797	0.0864861	0.197153	0.0601477	0.280514
ENSG00000106128.17	GHRHR	Protein	1.04357	2.10456e-07	2.09972e-05	0.0925737	0.624816	0.836416
ENSG00000106133.16	NSUN5P2	Pseudogene	0.33816	0.00874289	0.0715387	0.231094	0.0635843	0.288669
ENSG00000106178.5	CCL24	Protein	-1.2361	4.41041e-08	5.22854e-06	-1.08312	2.80913e-07	4.07084e-05
ENSG00000106258.12	CYP3A5	Protein	0.510892	0.00779683	0.0665255	0.800242	1.90622e-05	0.0012522
ENSG00000106261.15	ZKSCAN1	Protein	-0.219627	0.00420941	0.0449453	-0.141129	0.0569172	0.27196
ENSG00000106278.10	PTPRZ1	Protein	0.689869	0.0012448	0.0197381	0.718361	0.000330345	0.0108592
ENSG00000106328.9	FSCN3	Protein	0.409196	0.00664126	0.0600604	0.239746	0.10193	0.365952
ENSG00000106366.8	SERPINE1	Protein	0.486075	0.0103949	0.0798828	0.376692	0.0403091	0.225488
ENSG00000106384.9	MOGAT3	Protein	0.579964	0.0131401	0.0927614	0.459232	0.0436493	0.235911
ENSG00000106397.10	PLOD3	Protein	-0.211315	0.000477944	0.0102442	-0.231926	5.99404e-05	0.00305286
ENSG00000106404.12	CLDN15	Protein	0.334609	0.000116444	0.00355568	0.154083	0.0749306	0.313618
ENSG00000106460.17	TMEM106B	Protein	-0.256412	0.00171752	0.0246627	-0.194258	0.0135779	0.122849
ENSG00000106526.9	ACTR3C	Protein	-0.240583	0.00137517	0.0210783	-0.201805	0.00505603	0.0686106
ENSG00000106609.15	TMEM248	Protein	-0.125542	0.00114908	0.0187362	-0.105078	0.00443509	0.0636233
ENSG00000106686.15	SPATA6L	Protein	0.456462	0.000229815	0.00599557	0.44853	0.000157598	0.00638713
ENSG00000106733.19	NMRK1	Protein	0.285219	0.000217934	0.00575013	0.283464	0.000118886	0.00521124
ENSG00000106772.16	PRUNE2	Protein	-0.352398	0.00741972	0.0643941	-0.203026	0.111477	0.382518
ENSG00000106829.17	TLE4	Protein	0.340468	0.00310543	0.0366747	0.247381	0.0258677	0.176693
ENSG00000106927.10	AMBP	Protein	0.496334	0.00839832	0.069831	-0.0088304	0.959654	0.986538
ENSG00000106952.6	TNFSF8	Protein	0.372231	0.0143614	0.0982791	0.266014	0.0704051	0.304314
ENSG00000106976.17	DNM1	Protein	0.553155	5.34268e-07	4.61129e-05	0.43391	4.92932e-05	0.00263147
ENSG00000107014.8	RLN2	Protein	1.58176	7.42441e-12	2.10743e-09	0.457018	0.0321083	0.198866
ENSG00000107018.7	RLN1	Protein	0.673276	0.00671954	0.0605012	0.681851	0.00470497	0.0657616
ENSG00000107130.8	NCS1	Protein	-0.285116	0.00694117	0.061802	-0.197406	0.0522101	0.260761
ENSG00000107669.16	ATE1	Protein	-0.210177	0.000851959	0.0152081	-0.107663	0.0825496	0.329567
ENSG00000107742.11	SPOCK2	Protein	-0.631132	0.00103032	0.0173835	-0.400862	0.00528337	0.0702988
ENSG00000107745.15	MICU1	Protein	0.109881	0.0146847	0.0996005	0.0963727	0.0249466	0.173057
ENSG00000107779.10	BMPR1A	Protein	-0.177885	0.0072114	0.0632166	-0.148077	0.0193604	0.150556
ENSG00000107929.13	LARP4B	Protein	-0.185779	7.68947e-05	0.00260016	-0.112313	0.0146117	0.128191
ENSG00000107938.16	EDRF1	Protein	0.228803	0.0135333	0.0946037	0.162501	0.067964	0.2986
ENSG00000107951.11	MTPAP	Protein	-0.184281	0.000132489	0.00391801	-0.17527	0.000138825	0.00586248
ENSG00000107984.8	DKK1	Protein	0.641512	0.00139327	0.0212883	0.204908	0.288868	0.599595
ENSG00000108091.10	CCDC6	Protein	-0.26563	0.000587424	0.0117156	-0.246511	0.000842858	0.0209138
ENSG00000108094.13	CUL2	Protein	-0.140137	0.00175545	0.0249849	-0.121944	0.00437426	0.0631832
ENSG00000108100.16	CCNY	Protein	-0.222008	3.5933e-07	3.28425e-05	-0.218809	1.43576e-07	2.28578e-05
ENSG00000108231.10	LGI1	Protein	0.975413	5.04454e-05	0.00189144	0.625025	0.00638403	0.078837
ENSG00000108306.10	FBXL20	Protein	-0.127184	0.011317	0.08432	-0.0844838	0.0801589	0.324773
ENSG00000108439.8	PNPO	Protein	-0.255591	0.000513232	0.010752	-0.218769	0.00189796	0.0358342
ENSG00000108474.15	PIGL	Protein	0.256866	0.00195155	0.0269664	0.184713	0.0207207	0.156116
ENSG00000108576.8	SLC6A4	Protein	-0.477704	0.0144985	0.0987646	-0.493826	0.00389494	0.0585609
ENSG00000108582.10	CPD	Protein	-0.35779	5.10675e-05	0.00190944	-0.252232	0.00329269	0.0525068
ENSG00000108587.13	GOSR1	Protein	-0.160316	0.000888912	0.0156153	-0.106131	0.0230159	0.16564
ENSG00000108588.12	CCDC47	Protein	-0.201613	0.000523166	0.0109043	-0.160288	0.00404232	0.0601729
ENSG00000108604.14	SMARCD2	Protein	-0.188197	0.000129259	0.00383443	-0.150785	0.00138901	0.0291884
ENSG00000108654.10	DDX5	Protein	0.280479	2.03502e-06	0.000141667	0.236813	2.91309e-05	0.00174512
ENSG00000108759.3	KRT32	Protein	-0.578981	0.0104184	0.0799726	-0.324394	0.139995	0.42725
ENSG00000108773.9	KAT2A	Protein	0.288641	0.00118737	0.0191568	0.211471	0.0137043	0.123429
ENSG00000108825.16	PTGES3L-AARSD1	Protein	0.365621	0.000613275	0.0120995	0.379492	0.000190935	0.00742938
ENSG00000108839.10	ALOX12	Protein	0.248653	0.00473458	0.0483743	0.17049	0.0445341	0.238739
ENSG00000108848.14	LUC7L3	Protein	0.164401	0.0105311	0.0804695	0.092664	0.136055	0.420807
ENSG00000108849.6	PPY	Protein	1.19753	1.49357e-06	0.000109856	-0.381967	0.120373	0.397374
ENSG00000108932.10	SLC16A6	Protein	0.383779	0.00861401	0.0709302	0.245659	0.0842798	0.332544
ENSG00000108947.4	EFNB3	Protein	-0.369031	0.0127014	0.0907237	-0.393569	0.00566203	0.0734376
ENSG00000109046.13	WSB1	Protein	0.285394	0.00128434	0.020151	0.169574	0.0488918	0.251434
ENSG00000109072.12	VTN	Protein	-0.788111	0.000421052	0.00931469	-0.432167	0.032782	0.200886
ENSG00000109103.10	UNC119	Protein	0.131499	0.0100531	0.0779441	0.0704159	0.155288	0.447907
ENSG00000109133.11	TMEM33	Protein	-0.205943	0.00106614	0.0178066	-0.147514	0.0150556	0.130754
ENSG00000109181.10	UGT2B10	Protein	-0.636913	0.0122885	0.0887814	-0.438579	0.0769727	0.318197
ENSG00000109193.9	SULT1E1	Protein	-0.574486	0.00795402	0.0673394	-0.776564	0.000229837	0.00858876
ENSG00000109321.9	AREG	Protein	0.680328	0.00058222	0.0116512	0.633556	0.000917502	0.0221066
ENSG00000109471.4	IL2	Protein	0.697038	0.000402793	0.00905992	0.593826	0.00182533	0.0349291
ENSG00000109610.5	SOD3	Protein	-0.391884	0.00356836	0.0402957	-0.307007	0.0178219	0.144011
ENSG00000109625.17	CPZ	Protein	0.394554	0.0113941	0.0846042	0.194371	0.203488	0.51044
ENSG00000109684.13	CLNK	Protein	0.541346	0.0095119	0.0751462	-0.201298	0.307922	0.617043
ENSG00000109705.7	NKX3-2	Protein	0.604929	0.00390077	0.0427948	-0.15121	0.420858	0.70698
ENSG00000109738.9	GLRB	Protein	-0.400095	0.00313021	0.0369155	-0.31751	0.0149107	0.129865
ENSG00000109758.7	HGFAC	Protein	0.504959	0.00987751	0.0771004	0.22052	0.249085	0.56025
ENSG00000109775.9	UFSP2	Protein	-0.128852	0.00337987	0.0389235	-0.0860012	0.0423381	0.231953
ENSG00000109794.12	FAM149A	Protein	-0.472874	4.02159e-05	0.00159546	-0.422176	0.000132345	0.00561878
ENSG00000109832.11	DDX25	Protein	-0.475982	0.00930103	0.0743311	-0.397962	0.012467	0.117383
ENSG00000109854.12	HTATIP2	Protein	-0.250847	0.00789295	0.0670509	-0.156824	0.0847612	0.33335
ENSG00000109911.16	ELP4	Protein	-0.115288	0.00932298	0.0743974	-0.0846126	0.0465796	0.244024
ENSG00000109919.8	MTCH2	Protein	-0.141129	0.0120035	0.0874754	-0.126152	0.0186697	0.14761
ENSG00000109920.11	FNBP4	Protein	0.190239	0.00334723	0.0387064	0.143725	0.0208589	0.156569
ENSG00000110013.11	SIAE	Protein	-0.260958	0.0016294	0.0237958	-0.130978	0.1068	0.374673
ENSG00000110090.11	CPT1A	Protein	-0.257432	0.00531187	0.0521215	-0.310215	0.000454183	0.0137754
ENSG00000110244.6	APOA4	Protein	0.675628	0.00110733	0.0182774	-0.0283743	0.893828	NA
ENSG00000110274.13	CEP164	Protein	0.177127	0.00135378	0.0208748	0.108728	0.0424055	0.232015
ENSG00000110315.5	RNF141	Protein	-0.207136	0.00191421	0.0266239	-0.138835	0.0314556	0.196776
ENSG00000110324.8	IL10RA	Protein	0.318097	0.0146441	0.0994542	0.202654	0.108408	0.37731
ENSG00000110367.10	DDX6	Protein	-0.144753	0.00748965	0.0647962	-0.123458	0.0169926	0.140638
ENSG00000110375.2	UPK2	Protein	0.75535	1.25381e-05	0.000623916	0.0405477	0.802057	0.923624
ENSG00000110436.10	SLC1A2	Protein	0.551836	0.000635816	0.0124279	0.33047	0.0381913	0.218563
ENSG00000110484.6	SCGB2A2	Protein	1.35011	7.44827e-08	8.41454e-06	-0.139621	0.574059	0.807917
ENSG00000110497.13	AMBRA1	Protein	-0.170717	0.0003459	0.00811166	-0.139117	0.00233685	0.0415276
ENSG00000110583.11	NAA40	Protein	0.142943	0.00816375	0.0685508	0.0575835	0.276312	0.586506
ENSG00000110665.10	C11orf21	Protein	0.694462	7.02149e-06	0.000392513	0.580042	0.000105097	0.0047253
ENSG00000110881.10	ASIC1	Protein	-0.234749	0.0104942	0.0802897	-0.169613	0.0543517	0.265826
ENSG00000110888.16	CAPRIN2	Protein	0.184109	0.00467337	0.048078	0.125166	0.0455555	0.241502
ENSG00000110906.11	KCTD10	Protein	-0.177394	0.00694094	0.061802	-0.201282	0.00134806	0.0287078
ENSG00000110917.6	MLEC	Protein	-0.161358	0.0135702	0.0947671	-0.126817	0.0426766	0.232782
ENSG00000110975.7	SYT10	Protein	-0.595566	0.00304361	0.0361671	-0.260177	0.185578	0.488539
ENSG00000110987.7	BCL7A	Protein	-0.177049	0.0136791	0.0952763	-0.22485	0.00109431	0.0249395
ENSG00000111142.12	METAP2	Protein	-0.175736	0.000931792	0.0161817	-0.180008	0.000378107	0.0119914
ENSG00000111144.8	LTA4H	Protein	-0.174099	0.000962042	0.0165637	-0.174981	0.000503256	0.0147882
ENSG00000111254.6	AKAP3	Protein	-0.393582	0.000981835	0.0168046	-0.351633	0.00213073	0.0390154
ENSG00000111261.12	MANSC1	Protein	-0.198016	0.0147448	0.0998686	-0.0986487	0.210359	0.517923
ENSG00000111319.11	SCNN1A	Protein	-0.425418	0.00558179	0.0539533	-0.426453	0.00383914	0.0580977
ENSG00000111490.11	TBC1D30	Protein	0.214577	0.0109763	0.0825722	0.215681	0.00744226	0.0859963
ENSG00000111671.8	SPSB2	Protein	0.367491	0.00010565	0.00330111	0.308384	0.000700628	0.0184859
ENSG00000111700.11	SLCO1B3	Protein	-0.805261	0.00125997	0.0198691	-0.757945	0.0017253	0.033832
ENSG00000111707.10	SUDS3	Protein	-0.140881	0.00472371	0.0483367	-0.129965	0.00630345	0.0781979
ENSG00000111713.2	GYS2	Protein	1.64606	1.83392e-15	8.30559e-13	0.128218	0.502162	0.761948
ENSG00000111729.11	CLEC4A	Protein	0.347338	0.000779161	0.0143402	0.233202	0.0200472	0.153358
ENSG00000111788.10	RP11-22B23.1	Pseudogene	0.489017	0.000110908	0.00343141	0.331027	0.00686824	0.0821508
ENSG00000111816.7	FRK	Protein	-0.487403	0.000538662	0.0110662	-0.281833	0.0404147	0.225888
ENSG00000111837.10	MAK	Protein	0.840809	8.35905e-09	1.22967e-06	0.601581	2.92641e-05	0.00174512
ENSG00000111863.11	ADTRP	Protein	0.680712	0.000162281	0.00457637	0.60611	0.000505182	0.0147981
ENSG00000111886.10	GABRR2	Protein	0.413733	0.0075291	0.0649562	0.397489	0.00748275	0.0863256
ENSG00000111897.6	SERINC1	Protein	-0.180131	0.0110079	0.0826708	-0.117874	0.083959	0.33208
ENSG00000111913.14	FAM65B	Protein	-0.535396	0.00402255	0.0436948	-0.509779	0.00345239	0.0542884
ENSG00000112031.14	MTRF1L	Protein	-0.157083	0.000729179	0.0136702	-0.11386	0.0109917	0.10945
ENSG00000112144.14	ICK	Protein	-0.207775	0.0115114	0.0851461	-0.180136	0.0219841	0.161471
ENSG00000112212.10	TSPO2	Protein	0.539505	0.00342956	0.0392679	0.480328	0.00680059	0.0815557
ENSG00000112218.8	GPR63	Protein	-0.360189	0.000626598	0.012302	-0.235272	0.0211211	0.157646
ENSG00000112232.8	KHDRBS2	Protein	0.674107	0.00036799	0.00848544	0.536509	0.00343958	0.0541516
ENSG00000112234.7	FBXL4	Protein	-0.20327	0.00815106	0.0685039	-0.0945873	0.206965	0.514341
ENSG00000112237.11	CCNC	Protein	-0.217129	0.0030803	0.0364848	-0.124953	0.0790248	0.322208
ENSG00000112249.12	ASCC3	Protein	-0.359568	5.77535e-05	0.00209907	-0.2947	0.000600196	0.0166721
ENSG00000112305.13	SMAP1	Protein	-0.221394	0.000406647	0.00911609	-0.161015	0.00760114	0.0871963
ENSG00000112320.10	SOBP	Protein	-0.404121	0.000970933	0.0166604	-0.379101	0.00124215	0.0271839
ENSG00000112333.10	NR2E1	Protein	-1.46332	4.24141e-09	6.78407e-07	-1.34381	1.19052e-08	2.57692e-06
ENSG00000112335.13	SNX3	Protein	-0.230274	0.000329771	0.00786513	-0.222113	0.000284505	0.00983378
ENSG00000112339.13	HBS1L	Protein	-0.118451	0.00484281	0.049082	-0.094485	0.0189093	0.148585
ENSG00000112425.12	EPM2A	Protein	-0.228312	0.00210072	0.0282482	-0.131065	0.0691623	0.301163
ENSG00000112499.11	SLC22A2	Protein	-0.502575	0.00333625	0.0386426	-0.470665	0.0042903	0.0625711
ENSG00000112561.16	TFEB	Protein	-0.301837	0.00450579	0.0470545	-0.181719	0.0777812	0.319774
ENSG00000112619.7	PRPH2	Protein	-0.364619	0.0139631	0.0965373	-0.221186	0.123666	0.403202
ENSG00000112697.14	TMEM30A	Protein	-0.304316	2.86409e-06	0.000188536	-0.200335	0.00172686	0.0338384
ENSG00000112763.14	BTN2A1	Protein	0.156235	0.00472811	0.048345	0.144029	0.00634778	0.0785266
ENSG00000112799.7	LY86	Protein	0.342261	0.00567918	0.0544896	0.175021	0.150023	0.440369
ENSG00000112874.8	NUDT12	Protein	-0.278587	0.00470407	0.0482757	-0.131084	0.177099	0.476967
ENSG00000112877.7	CEP72	Protein	0.305881	1.26568e-05	0.000628275	0.18426	0.00764097	0.0873526
ENSG00000112893.8	MAN2A1	Protein	-0.401702	2.24582e-05	0.00100692	-0.288044	0.00171178	0.0336003
ENSG00000112964.12	GHR	Protein	-0.461733	0.00352666	0.0399851	-0.283585	0.0651808	0.2921
ENSG00000112981.4	NME5	Protein	0.367914	0.000493115	0.010451	0.342165	0.000714398	0.0186961
ENSG00000112992.15	NNT	Protein	-0.356965	6.29718e-05	0.00222649	-0.217213	0.0126869	0.118672
ENSG00000112996.8	MRPS30	Protein	-0.122387	0.00474902	0.0484912	-0.0978791	0.0183245	0.146267
ENSG00000113073.13	SLC4A9	Protein	0.851756	6.37814e-06	0.0003626	0.774596	2.15467e-05	0.00138778
ENSG00000113088.5	GZMK	Protein	0.462005	0.00577104	0.0549026	0.359073	0.0266941	0.17998
ENSG00000113108.16	APBB3	Protein	0.298009	0.00047691	0.0102358	0.200924	0.0149179	0.129899
ENSG00000113212.6	PCDHB7	Protein	-0.485368	0.00123273	0.0196395	-0.551821	0.000136881	0.00578656
ENSG00000113240.11	CLK4	Protein	0.239518	0.000299701	0.00730353	0.200122	0.00161508	0.0322471
ENSG00000113263.11	ITK	Protein	0.539318	0.00112963	0.0185694	0.426245	0.00780459	0.0885556
ENSG00000113273.14	ARSB	Protein	-0.317892	9.38973e-05	0.00301091	-0.233334	0.00301702	0.049588
ENSG00000113391.15	FAM172A	Protein	-0.27285	8.07739e-05	0.00269569	-0.200771	0.00269663	0.0459227
ENSG00000113441.14	LNPEP	Protein	-0.29841	2.0972e-05	0.000960588	-0.226056	0.000839163	0.0208794
ENSG00000113580.13	NR3C1	Protein	-0.272067	0.00610609	0.0571571	-0.21893	0.0213875	0.159006
ENSG00000113649.10	TCERG1	Protein	0.17047	0.00499106	0.0500809	0.111771	0.0563373	0.270658
ENSG00000113734.16	BNIP1	Protein	0.196092	0.0039616	0.0432737	0.185566	0.00428631	0.0625359
ENSG00000113812.12	ACTR8	Protein	-0.154604	0.00605527	0.0567869	-0.132146	0.0141008	0.125601
ENSG00000113971.17	NPHP3	Protein	0.260135	0.00278828	0.0341614	0.183909	0.0283276	0.18599
ENSG00000114026.20	OGG1	Protein	0.19101	0.000104416	0.00327015	0.159578	0.000713586	0.0186953
ENSG00000114124.2	GRK7	Protein	0.595581	0.000242072	0.00621081	0.470596	0.00262907	0.0452262
ENSG00000114248.8	LRRC31	Protein	-1.22475	2.66114e-08	3.38367e-06	-1.39049	7.96066e-11	2.67229e-08
ENSG00000114302.14	PRKAR2A	Protein	-0.225025	0.000643099	0.0125164	-0.142945	0.0255113	0.17527
ENSG00000114316.11	USP4	Protein	-0.148516	0.00122875	0.0195992	-0.123918	0.0048088	0.0666485
ENSG00000114480.11	GBE1	Protein	-0.244057	0.00135306	0.0208717	-0.20123	0.00581759	0.0747456
ENSG00000114626.16	ABTB1	Protein	0.217772	0.0124203	0.0895255	0.152499	0.0682679	0.299199
ENSG00000114638.6	UPK1B	Protein	1.6893	2.09304e-11	5.20765e-09	0.646778	0.00545864	0.0718346
ENSG00000114670.12	NEK11	Protein	0.248745	0.000923256	0.0160542	0.130674	0.0780383	0.320163
ENSG00000114735.8	HEMK1	Protein	0.217649	0.000989037	0.0168992	0.159992	0.0119042	0.114036
ENSG00000114742.12	WDR48	Protein	-0.104378	0.00415299	0.0445245	-0.0816225	0.0192729	0.150072
ENSG00000114745.12	GORASP1	Protein	-0.0902161	0.00660379	0.0598424	-0.0801918	0.0113841	0.111402
ENSG00000114757.17	PEX5L	Protein	0.367585	0.0097435	0.0763475	0.245627	0.0753882	0.314834
ENSG00000114770.15	ABCC5	Protein	0.322969	0.000352839	0.00824046	0.098508	0.28432	0.59476
ENSG00000114786.14	ABHD14A-ACY1	Protein	0.350121	0.00123023	0.0196151	0.2338	0.0257483	0.176208
ENSG00000114841.16	DNAH1	Protein	0.272923	0.00592158	0.0559133	0.212111	0.0257875	0.176358
ENSG00000114861.17	FOXP1	Protein	-0.234581	7.70043e-05	0.00260169	-0.196858	0.000536227	0.0154701
ENSG00000114978.16	MOB1A	Protein	-0.147743	0.00616704	0.0574884	-0.123038	0.0170792	0.141015
ENSG00000114988.10	LMAN2L	Protein	-0.126139	0.00702893	0.0621859	-0.0603646	0.185416	0.488268
ENSG00000115020.15	PIKFYVE	Protein	-0.304966	0.00295074	0.0353803	-0.21907	0.0266667	0.179902
ENSG00000115084.11	SLC35F5	Protein	-0.254766	0.00270242	0.033503	-0.21827	0.00725183	0.0847852
ENSG00000115085.12	ZAP70	Protein	0.458462	0.00395616	0.0432378	0.288047	0.0625196	0.286064
ENSG00000115091.10	ACTR3	Protein	-0.164166	0.00327256	0.0381565	-0.152932	0.00409578	0.0606951
ENSG00000115138.9	POMC	Protein	0.523108	0.00306784	0.0363799	0.546462	0.00132623	0.0284087
ENSG00000115170.12	ACVR1	Protein	-0.179757	0.00774225	0.0662703	-0.192631	0.00279746	0.0471131
ENSG00000115257.14	PCSK4	Protein	0.309687	0.00574428	0.0547752	0.178792	0.100404	0.362677
ENSG00000115263.13	GCG	Protein	0.670234	0.00342886	0.0392679	0.508702	0.0219978	0.161503
ENSG00000115365.10	LANCL1	Protein	-0.164553	0.0114247	0.0847207	-0.1321	0.0338511	0.204199
ENSG00000115425.12	PECR	Protein	-0.227172	0.0100016	0.077696	-0.136858	0.107671	0.375965
ENSG00000115457.8	IGFBP2	Protein	0.298016	0.0143943	0.0984002	0.291505	0.012461	0.117354
ENSG00000115484.13	CCT4	Protein	-0.143647	0.0085185	0.0704463	-0.136656	0.00870508	0.0943928
ENSG00000115561.13	CHMP3	Protein	-0.123121	0.0043237	0.0457056	-0.0726265	0.0821931	0.329063
ENSG00000115648.12	MLPH	Protein	0.342713	0.000243053	0.00622014	0.372075	3.13217e-05	0.00184078
ENSG00000115718.16	PROC	Protein	0.62413	0.00777673	0.0664244	0.328375	0.126464	0.407629
ENSG00000115758.11	ODC1	Protein	0.359686	0.00405875	0.0439302	0.380165	0.00153175	0.0312591
ENSG00000115762.15	PLEKHB2	Protein	-0.353918	1.17333e-05	0.000593315	-0.206426	0.00938749	0.0987387
ENSG00000115808.10	STRN	Protein	-0.254231	0.00425072	0.0452068	-0.222228	0.00901647	0.0965408
ENSG00000115828.14	QPCT	Protein	-0.767234	4.59003e-06	0.000277377	-0.697649	1.53958e-05	0.0010643
ENSG00000115839.16	RAB3GAP1	Protein	-0.188193	0.000713093	0.0134626	-0.117566	0.0292675	0.189029
ENSG00000115875.17	SRSF7	Protein	0.151594	0.00317451	0.0373003	0.122372	0.0128114	0.119265
ENSG00000116005.10	PCYOX1	Protein	-0.38353	1.41358e-06	0.000105318	-0.215673	0.00664237	0.0806347
ENSG00000116157.5	GPX7	Protein	-0.441978	0.00105544	0.0176767	-0.348724	0.00734835	0.0853594
ENSG00000116176.6	TPSG1	Protein	-0.385789	0.00935912	0.0745529	-0.33274	0.0196897	0.151915
ENSG00000116209.10	TMEM59	Protein	-0.154796	0.0124662	0.0897718	-0.0518152	0.394615	0.68783
ENSG00000116237.14	ICMT	Protein	-0.112847	0.00721959	0.0632608	-0.0694614	0.0865647	0.336877
ENSG00000116299.15	KIAA1324	Protein	-0.445043	0.000783901	0.0143828	-0.205008	0.115972	0.390029
ENSG00000116473.13	RAP1A	Protein	-0.136676	0.0114078	0.0846648	-0.10295	0.046814	0.244734
ENSG00000116560.9	SFPQ	Protein	0.109687	0.0145558	0.0990382	0.0802127	0.062193	0.285693
ENSG00000116574.5	RHOU	Protein	0.509378	0.000260416	0.00655627	0.0725766	0.57913	0.81099
ENSG00000116652.6	DLEU2L	LncRNA	0.392637	0.00517843	0.0512969	0.349455	0.00953474	0.0997835
ENSG00000116667.11	C1orf21	Protein	0.315987	0.000150566	0.00432499	0.313482	8.27096e-05	0.00390706
ENSG00000116670.13	MAD2L2	Protein	0.226781	0.0130891	0.0925258	0.0949913	0.288111	0.59876
ENSG00000116688.15	MFN2	Protein	-0.157799	0.000502041	0.0106057	-0.0969312	0.0279231	0.184343
ENSG00000116703.13	PDC	Protein	0.913031	1.23331e-06	9.29178e-05	0.828222	5.20791e-06	0.000449435
ENSG00000116729.12	WLS	Protein	-0.245464	0.00497257	0.0499782	-0.139435	0.0994492	0.360905
ENSG00000116747.11	TROVE2	Protein	-0.249799	0.00221019	0.0292566	-0.226052	0.00377087	0.0575971
ENSG00000116791.12	CRYZ	Protein	-0.217491	0.00716444	0.0629125	-0.104418	0.184006	0.486511
ENSG00000116882.13	HAO2	Protein	0.487876	0.0094526	0.0749127	0.380184	0.0364122	0.212669
ENSG00000116906.10	GNPAT	Protein	-0.115668	0.0107211	0.0814271	-0.0717244	0.100783	0.363514
ENSG00000116977.17	LGALS8	Protein	-0.328169	8.42939e-05	0.00278039	-0.33774	2.27817e-05	0.00145785
ENSG00000116983.11	HPCAL4	Protein	0.629377	0.00113906	0.018657	0.654948	0.000454046	0.0137754
ENSG00000117139.15	KDM5B	Protein	-0.170937	0.00887982	0.0721588	-0.165626	0.00789168	0.0891862
ENSG00000117222.12	RBBP5	Protein	-0.121883	0.0132026	0.0929385	-0.0985626	0.0360674	0.21156
ENSG00000117308.13	GALE	Protein	0.327922	0.000309035	0.00747674	0.247366	0.00472848	0.0659738
ENSG00000117335.17	CD46	Protein	-0.210037	0.00426205	0.0453034	-0.0849737	0.238589	0.54887
ENSG00000117410.12	ATP6V0B	Protein	0.250132	0.00263399	0.0329306	0.209148	0.00866516	0.094071
ENSG00000117425.12	PTCH2	Protein	0.298546	0.00270388	0.033503	0.145856	0.135306	0.419808
ENSG00000117500.11	TMED5	Protein	-0.257888	0.00147802	0.0221961	-0.168738	0.0318794	0.198113
ENSG00000117525.12	F3	Protein	-0.649526	0.000430445	0.00946534	-0.493898	0.00568507	0.0736401
ENSG00000117594.8	HSD11B1	Protein	0.385203	0.0097422	0.0763475	0.476975	0.000957606	0.0227136
ENSG00000117595.9	IRF6	Protein	-0.185322	0.0125104	0.0899176	-0.176048	0.0129688	0.119857
ENSG00000117600.11	LPPR4	Protein	0.393702	0.014387	0.0983878	0.174681	0.270599	0.580858
ENSG00000117616.16	RSRP1	Protein	0.375034	0.00293996	0.0353313	0.273911	0.0243935	0.170988
ENSG00000117620.11	SLC35A3	Protein	-0.255236	0.00356959	0.0402957	-0.202949	0.0157052	0.134188
ENSG00000117682.15	DHDDS	Protein	-0.125215	0.00212834	0.0284751	-0.0942123	0.0159749	0.135486
ENSG00000117697.13	NSL1	Protein	-0.122638	0.00413397	0.0443749	-0.0961003	0.018963	0.14883
ENSG00000117899.9	MESDC2	Protein	-0.136317	0.00364349	0.040828	-0.0336851	0.47342	0.743445
ENSG00000117983.16	MUC5B	Protein	-1.18341	1.28237e-07	1.36742e-05	-1.07407	5.89995e-07	7.6624e-05
ENSG00000118004.16	COLEC11	Protein	0.439799	0.00487354	0.0493438	0.373456	0.0131419	0.120734
ENSG00000118137.8	APOA1	Protein	0.973793	3.31321e-05	0.00136689	-0.661527	0.0011556	0.0258612
ENSG00000118217.5	ATF6	Protein	-0.174457	0.00488126	0.0493972	-0.108464	0.070181	0.303628
ENSG00000118308.13	LRMP	Protein	0.382571	0.00612658	0.0572823	0.263069	0.0520916	0.260475
ENSG00000118369.11	USP35	Protein	0.164891	0.00611942	0.0572419	0.054082	0.36259	0.66188
ENSG00000118492.15	ADGB	Protein	-0.717632	0.00377829	0.0418844	-0.551244	0.0191968	0.149804
ENSG00000118557.14	PMFBP1	Protein	0.566305	0.000120477	0.00364296	0.0646313	0.634709	0.841669
ENSG00000118689.13	FOXO3	Protein	-0.259855	0.00131513	0.0204825	-0.17222	0.0277039	0.18354
ENSG00000118705.15	RPN2	Protein	-0.178641	0.0141869	0.0975823	-0.0572888	0.42308	0.708375
ENSG00000118804.8	FAM47E-STBD1	Protein	0.435334	1.71689e-06	0.000122192	0.32632	0.000224117	0.00842651
ENSG00000118971.6	CCND2	Protein	-0.37192	0.00689565	0.0615326	-0.319909	0.0155692	0.133285
ENSG00000118972.1	FGF23	Protein	1.05018	4.06965e-05	0.00160832	0.0367392	0.882336	0.958117
ENSG00000118997.12	DNAH7	Protein	-0.303861	0.00976447	0.0764523	-0.194332	0.0878849	0.339031
ENSG00000119004.13	CYP20A1	Protein	-0.13647	0.00431974	0.0456876	-0.0846108	0.0674034	0.297675
ENSG00000119042.15	SATB2	Protein	-0.340163	0.000282788	0.00699284	-0.253421	0.00498945	0.0680849
ENSG00000119125.15	GDA	Protein	-1.05081	3.09962e-05	0.001292	-1.02911	2.6413e-05	0.00162209
ENSG00000119514.6	GALNT12	Protein	-0.533401	0.00490056	0.0495463	-0.547985	0.00274433	0.0464952
ENSG00000119541.8	VPS4B	Protein	-0.161551	0.00851219	0.0704086	-0.0846822	0.155528	0.448306
ENSG00000119661.13	DNAL1	Protein	0.21013	0.000672178	0.0129201	0.0395371	0.452332	0.729103
ENSG00000119787.12	ATL2	Protein	-0.200988	0.00258994	0.032582	-0.187555	0.00323487	0.0517932
ENSG00000119812.17	FAM98A	Protein	-0.164898	0.000811384	0.0146986	-0.120317	0.011171	0.110396
ENSG00000119820.9	YIPF4	Protein	-0.107837	0.00961084	0.0757201	-0.0652052	0.104877	0.371339
ENSG00000119878.5	CRIPT	Protein	-0.16066	0.00135911	0.020925	-0.147888	0.00200463	0.0374024
ENSG00000119888.9	EPCAM	Protein	-0.290577	0.00238744	0.0308036	-0.249953	0.00638482	0.078837
ENSG00000119912.14	IDE	Protein	-0.167025	0.0126763	0.0905767	-0.0685898	0.296162	0.606679
ENSG00000119943.9	PYROXD2	Protein	0.304979	0.00868437	0.0713041	0.351377	0.00162109	0.0323003
ENSG00000120093.10	HOXB3	Protein	0.416796	0.00617561	0.0575272	0.196272	0.187754	0.490709
ENSG00000120210.6	INSL6	Protein	0.917266	0.000330673	0.00787171	-0.343608	0.153728	0.445874
ENSG00000120211.4	INSL4	Protein	0.767569	0.00270749	0.0335168	0.692837	0.00522395	0.0699783
ENSG00000120256.8	LRP11	Protein	-0.241965	0.00176091	0.025036	-0.20018	0.00691081	0.0824919
ENSG00000120324.6	PCDHB10	Protein	-0.470584	0.00331223	0.0384854	-0.571114	0.000220143	0.00830484
ENSG00000120327.6	PCDHB14	Protein	-0.281749	0.00528718	0.0519655	-0.26377	0.00634401	0.0785044
ENSG00000120332.14	TNN	Protein	-0.679051	0.000696093	0.0132284	-0.676808	0.000468623	0.0140307
ENSG00000120341.17	SEC16B	Protein	0.354742	0.0144529	0.0986508	0.27098	0.0521069	0.260475
ENSG00000120451.9	SNX19	Protein	-0.141511	0.00944674	0.0748809	-0.105015	0.0445054	0.238663
ENSG00000120458.8	MSANTD2	Protein	0.251284	0.0013216	0.0205323	0.14176	0.0631319	0.287506
ENSG00000120519.13	SLC10A7	Protein	-0.49953	0.00111512	0.0183834	-0.472986	0.00132258	0.0283784
ENSG00000120669.14	SOHLH2	Protein	-0.653123	0.00471169	0.0482757	-0.522882	0.0199009	0.152672
ENSG00000120696.8	KBTBD7	Protein	-0.369572	1.39309e-05	0.000677995	-0.222816	0.00794714	0.0896439
ENSG00000120756.11	PLS1	Protein	-0.310993	0.014439	0.0986093	-0.23579	0.0537619	0.264279
ENSG00000120805.12	ARL1	Protein	-0.182274	0.00102965	0.0173795	-0.13888	0.00921939	0.0976778
ENSG00000120832.8	MTERF2	Protein	0.160373	0.00870484	0.0713846	0.0904165	0.127038	0.408573
ENSG00000121022.12	COPS5	Protein	0.151741	0.0127171	0.0908	0.0595682	0.319135	0.626347
ENSG00000121067.16	SPOP	Protein	-0.13709	0.000519075	0.0108462	-0.0474882	0.233931	0.544279
ENSG00000121089.4	NACA3P	Pseudogene	0.436745	0.00376221	0.041729	0.405288	0.00514828	0.0692987
ENSG00000121318.2	TAS2R10	Protein	0.451167	0.0107899	0.0817808	0.480758	0.00469165	0.0656304
ENSG00000121380.11	BCL2L14	Protein	0.471112	0.000904515	0.015774	0.547835	6.23677e-05	0.00313508
ENSG00000121486.10	TRMT1L	Protein	-0.240737	1.04584e-05	0.000541173	-0.194635	0.000210766	0.00800447
ENSG00000121594.10	CD80	Protein	0.566212	0.000640759	0.0124829	0.33282	0.0406082	0.226394
ENSG00000121644.17	DESI2	Protein	-0.243393	0.000120138	0.00363616	-0.277824	4.5066e-06	0.000395811
ENSG00000121691.4	CAT	Protein	-0.211898	0.00307726	0.0364595	-0.120259	0.0838351	0.331913
ENSG00000121769.6	FABP3	Protein	-0.4146	0.00732181	0.0638479	-0.227796	0.129431	0.411692
ENSG00000121853.3	GHSR	Protein	1.22017	8.11318e-07	6.52364e-05	-0.0122534	0.958796	NA
ENSG00000121871.3	SLITRK3	Protein	-0.604491	0.00409989	0.0441358	-0.410016	0.0447969	0.23937
ENSG00000121966.6	CXCR4	Protein	0.366462	0.0101995	0.0787116	0.264251	0.0551494	0.267676
ENSG00000121988.16	ZRANB3	Protein	-0.188025	0.00476839	0.0485721	-0.121434	0.0588743	0.277264
ENSG00000122042.9	UBL3	Protein	-0.168628	0.00915443	0.0735915	-0.109969	0.0780599	0.320179
ENSG00000122176.10	FMOD	Protein	-0.526226	0.000956503	0.0165254	-0.20397	0.20332	0.51018
ENSG00000122218.13	COPA	Protein	-0.214229	0.00191725	0.0266386	-0.158028	0.0172866	0.142065
ENSG00000122417.14	ODF2L	Protein	0.242296	0.00700878	0.0620749	0.141421	0.104431	0.370617
ENSG00000122420.8	PTGFR	Protein	0.78038	0.000234179	0.00607013	0.480635	0.0206208	0.155802
ENSG00000122432.15	SPATA1	Pseudogene	0.337682	0.00249908	0.0318526	0.233779	0.0306037	0.193928
ENSG00000122512.13	PMS2	Protein	-0.225847	0.0115668	0.0853573	-0.233201	0.00636378	0.0786508
ENSG00000122543.9	OCM	Protein	0.515253	0.00142193	0.0216197	0.475014	0.00220526	0.0398324
ENSG00000122548.5	KIAA0087	LncRNA	-0.585687	0.0123635	0.0892112	-0.439991	0.0533106	0.263233
ENSG00000122642.9	FKBP9	Protein	-0.267543	2.84791e-05	0.00119886	-0.236852	0.000106984	0.00477484
ENSG00000122696.11	SLC25A51	Protein	-0.2182	0.000140542	0.00411987	-0.247794	6.26059e-06	0.000520984
ENSG00000122711.7	SPINK4	Protein	0.676193	0.00460558	0.0476359	0.556983	0.0164437	0.138114
ENSG00000122729.17	ACO1	Protein	-0.279106	1.1331e-05	0.000578125	-0.177589	0.00437534	0.0631832
ENSG00000122786.18	CALD1	Protein	-0.273432	0.0113205	0.08432	-0.171212	0.100073	0.362073
ENSG00000122787.13	AKR1D1	Protein	0.976804	2.34182e-05	0.00103932	0.18437	0.421069	0.707184
ENSG00000122863.5	CHST3	Protein	-0.314987	0.00885214	0.0720524	-0.246968	0.0326702	0.200698
ENSG00000123095.5	BHLHE41	Protein	-0.324299	0.0144743	0.0987001	-0.425044	0.000875095	0.0213839
ENSG00000123106.9	CCDC91	Protein	-0.155072	0.00701837	0.0621189	-0.111451	0.0437479	0.236219
ENSG00000123130.15	ACOT9	Protein	-0.118858	0.0139002	0.0962781	-0.119888	0.00926876	0.0981146
ENSG00000123136.13	DDX39A	Protein	0.209458	0.00642731	0.059053	0.0903626	0.230963	0.541437
ENSG00000123200.15	ZC3H13	Protein	-0.219059	0.00653398	0.0595936	-0.112809	0.150071	0.440369
ENSG00000123201.13	GUCY1B2	Pseudogene	-1.66786	7.96866e-12	2.21512e-09	-1.53739	4.06394e-11	1.42457e-08
ENSG00000123342.14	MMP19	Protein	0.396573	0.00673682	0.0605712	0.255175	0.0724557	0.308011
ENSG00000123364.4	HOXC13	Protein	1.27824	5.93504e-08	6.93402e-06	1.05798	5.28589e-06	0.000453202
ENSG00000123384.12	LRP1	Protein	-0.317984	0.00447342	0.0467852	-0.280765	0.00881047	0.0950412
ENSG00000123388.4	HOXC11	Protein	1.13058	1.51709e-06	0.000111181	1.02576	7.58895e-06	0.000606061
ENSG00000123407.3	HOXC12	Protein	1.13796	8.38165e-06	0.000451053	1.01476	4.2751e-05	0.00235196
ENSG00000123496.6	IL13RA2	Protein	-0.542264	0.00192961	0.0267588	-0.711441	2.70078e-05	0.00164585
ENSG00000123561.13	SERPINA7	Protein	0.956408	1.6149e-05	0.000775824	0.373754	0.0845375	0.332909
ENSG00000123643.11	SLC36A1	Protein	0.370806	0.0140957	0.0971868	0.315026	0.0211469	0.157779
ENSG00000123684.11	LPGAT1	Protein	-0.400822	0.000249868	0.0063502	-0.419681	6.17687e-05	0.00311684
ENSG00000123737.11	EXOSC9	Protein	0.16373	0.000583374	0.0116637	0.145196	0.00140759	0.0294537
ENSG00000123843.11	C4BPB	Protein	0.613469	0.00261972	0.0328133	0.588338	0.00281722	0.0473855
ENSG00000123999.4	INHA	Protein	0.425561	0.00404337	0.0438225	0.255862	0.0758393	0.315778
ENSG00000124102.4	PI3	Protein	-0.682501	0.00172137	0.0246877	-0.613666	0.0036556	0.056365
ENSG00000124134.7	KCNS1	Protein	-0.541287	0.0109081	0.0822085	-0.292142	0.15875	0.452294
ENSG00000124155.15	PIGT	Protein	-0.25384	8.61497e-05	0.00282312	-0.178574	0.00431463	0.0628045
ENSG00000124164.14	VAPB	Protein	-0.111638	0.0065808	0.0597684	-0.0934916	0.0172326	0.141858
ENSG00000124215.15	CDH26	Protein	0.380033	0.0132918	0.0934344	0.378882	0.0102068	0.104019
ENSG00000124237.5	C20orf85	Protein	-1.02089	5.90789e-05	0.00212426	-0.900273	0.000184288	0.00725628
ENSG00000124356.14	STAMBP	Protein	-0.160326	0.000276355	0.00687595	-0.0621374	0.16039	0.454399
ENSG00000124479.8	NDP	Protein	-0.499977	0.00443383	0.0465402	-0.295418	0.0842436	0.332534
ENSG00000124486.11	USP9X	Protein	-0.175867	0.0111715	0.0836035	-0.16524	0.012523	0.117659
ENSG00000124490.12	CRISP2	Protein	0.617604	0.00698202	0.0619741	0.624867	0.00488409	0.0672683
ENSG00000124507.9	PACSIN1	Protein	0.622413	2.6096e-07	2.51639e-05	0.435711	0.000266967	0.00943692
ENSG00000124508.15	BTN2A2	Protein	0.216526	0.00835511	0.069604	0.172195	0.0286538	0.187023
ENSG00000124523.13	SIRT5	Protein	0.112659	0.0067643	0.0607148	0.0917199	0.0211139	0.157622
ENSG00000124602.8	UNC5CL	Protein	0.547949	2.65893e-06	0.000178029	0.39511	0.000510184	0.0148923
ENSG00000124614.12	RPS10	Protein	0.295245	0.00284976	0.0346293	0.244325	0.0100447	0.103252
ENSG00000124713.5	GNMT	Protein	0.560357	0.00385605	0.0424777	0.495965	0.00812689	0.0906882
ENSG00000124743.5	KLHL31	Protein	0.41316	0.00161517	0.0236564	0.422241	0.000775577	0.0197565
ENSG00000124767.6	GLO1	Protein	-0.372151	0.00103622	0.01744	-0.496597	5.74277e-06	0.000482966
ENSG00000124783.11	SSR1	Protein	-0.171391	0.00568841	0.0545311	-0.090994	0.131917	0.41514
ENSG00000124831.17	LRRFIP1	Protein	-0.262971	4.37536e-05	0.00170553	-0.184721	0.0030754	0.0502143
ENSG00000124920.12	MYRF	Protein	0.354072	0.00278723	0.0341614	0.202926	0.0796637	0.323448
ENSG00000124935.3	SCGB1D2	Protein	0.882124	5.74278e-05	0.00209101	0.292542	0.164334	0.45906
ENSG00000125170.9	DOK4	Protein	-0.257198	0.0109288	0.0823223	-0.195111	0.0442132	0.237823
ENSG00000125207.6	PIWIL1	Protein	-0.7733	0.00142527	0.021646	0.0320772	0.882072	0.95804
ENSG00000125246.14	CLYBL	Protein	0.288903	0.000393944	0.00890561	0.337017	1.63131e-05	0.0011141
ENSG00000125337.15	KIF25	Protein	-0.573847	0.00291435	0.0351387	-0.611349	0.00102375	0.0237841
ENSG00000125375.13	ATP5S	Protein	0.109674	0.00202016	0.0276231	0.121796	0.00032875	0.0108247
ENSG00000125388.18	GRK4	Protein	0.229928	0.000963423	0.0165701	0.162936	0.0154699	0.13283
ENSG00000125450.9	NUP85	Protein	0.199683	6.58533e-05	0.00229814	0.118646	0.015551	0.133245
ENSG00000125462.15	C1orf61	Protein	0.482919	0.0100546	0.0779441	0.371301	0.04123	0.228554
ENSG00000125508.3	SRMS	Protein	-0.453729	0.00928262	0.074243	-0.470121	0.00513836	0.069277
ENSG00000125551.17	PLGLB2	Protein	0.709973	0.000145186	0.00421616	0.722772	5.75139e-05	0.00295977
ENSG00000125629.13	INSIG2	Protein	-0.244753	0.000373861	0.00858448	-0.235189	0.000341658	0.0111386
ENSG00000125650.4	PSPN	Protein	-0.183885	0.0109369	0.0823677	-0.201398	0.00352875	0.0550738
ENSG00000125651.12	GTF2F1	Protein	-0.186137	0.000118893	0.0036152	-0.173202	0.000175527	0.00695278
ENSG00000125818.16	PSMF1	Protein	-0.129586	0.000514374	0.0107703	-0.122359	0.000584434	0.0163836
ENSG00000125821.10	DTD1	Protein	0.151984	0.00913178	0.073468	0.0851029	0.132152	0.415427
ENSG00000125823.11	CSTL1	Protein	0.693882	0.0016588	0.0240841	0.654052	0.00221128	0.0399048
ENSG00000125868.14	DSTN	Protein	-0.176812	0.00482364	0.0489616	-0.110528	0.0684344	0.299763
ENSG00000125869.8	LAMP5	Protein	-0.536949	0.00445164	0.0466785	-0.836445	6.95956e-06	0.000567233
ENSG00000125879.4	OTOR	Protein	-0.696073	0.00668351	0.0602929	-0.749098	0.00255472	0.0444206
ENSG00000125903.4	DEFB129	Protein	-0.778985	0.00239185	0.0308429	-0.702797	0.00466787	0.0654944
ENSG00000125966.9	MMP24	Protein	-0.422222	0.000797181	0.0145459	-0.432751	7.18026e-05	0.00352481
ENSG00000126016.12	AMOT	Protein	-0.524066	4.24668e-05	0.00166024	-0.373798	0.00258015	0.0446689
ENSG00000126231.12	PROZ	Protein	0.431954	0.0112217	0.0838702	0.211504	0.204509	0.511576
ENSG00000126467.9	TSKS	Protein	0.449897	0.00814681	0.0684825	0.4625	0.00469226	0.0656304
ENSG00000126581.11	BECN1	Protein	-0.1951	0.0018659	0.0260961	-0.150769	0.0121662	0.115485
ENSG00000126778.8	SIX1	Protein	-0.309931	0.000888039	0.0156153	-0.324435	0.000273591	0.00960837
ENSG00000126870.14	WDR60	Protein	0.163942	0.00157261	0.0232614	0.105428	0.0353694	0.209107
ENSG00000126950.7	TMEM35	Protein	-0.428595	0.011192	0.0837106	-0.157632	0.340974	0.644392
ENSG00000127084.16	FGD3	Protein	0.314057	0.0147629	0.0998938	0.162584	0.195066	0.500244
ENSG00000127124.12	HIVEP3	Protein	-0.283422	0.00341134	0.0391183	-0.184223	0.0493972	0.252595
ENSG00000127412.5	TRPV5	Protein	0.525995	0.000748537	0.0139295	0.557	0.000202413	0.00775413
ENSG00000127463.12	EMC1	Protein	-0.324598	6.60886e-08	7.63276e-06	-0.209311	0.000444662	0.0135666
ENSG00000127530.2	OR7C1	Protein	-0.749042	0.000226229	0.00592682	-0.40183	0.0433428	0.234949
ENSG00000127561.13	SYNGR3	Protein	-0.49202	0.00729263	0.0636932	-0.66496	0.000114967	0.00508822
ENSG00000127578.6	WFIKKN1	Protein	0.531087	0.000427262	0.00941074	0.328462	0.025528	0.175296
ENSG00000127586.15	CHTF18	Protein	0.296192	0.00513891	0.0510559	0.0797739	0.44692	0.725353
ENSG00000127588.4	GNG13	Protein	0.585271	0.00478504	0.0486931	0.452944	0.0248409	0.172644
ENSG00000127824.12	TUBA4A	Protein	-0.525785	2.71701e-05	0.00116134	-0.384233	0.0015108	0.0309645
ENSG00000128159.10	TUBGCP6	Protein	0.257129	0.000140912	0.00412173	0.209611	0.00121753	0.0268228
ENSG00000128165.8	ADM2	Protein	0.292248	0.014409	0.0984712	0.261112	0.0225713	0.16378
ENSG00000128250.5	RFPL1	Protein	-0.869259	1.24031e-05	0.000618728	-0.841892	1.17211e-05	0.0008561
ENSG00000128254.12	C22orf24	LncRNA	0.549502	0.000345196	0.00810969	0.516135	0.00046042	0.0138751
ENSG00000128262.7	POM121L9P	Pseudogene	0.550648	2.50262e-05	0.00109052	0.39875	0.0017029	0.0334756
ENSG00000128266.8	GNAZ	Protein	-0.342772	0.00707516	0.0624159	-0.188534	0.126748	0.408115
ENSG00000128271.18	ADORA2A	Protein	0.336922	0.0106527	0.0811682	0.231059	0.0693171	0.301396
ENSG00000128294.14	TPST2	Protein	-0.249606	0.00645321	0.0591292	-0.170646	0.0533481	0.263233
ENSG00000128534.6	LSM8	Protein	0.168852	0.00510693	0.0508259	0.103454	0.0761079	0.316506
ENSG00000128645.12	HOXD1	Protein	-0.808452	0.00067896	0.0130132	-0.419393	0.052407	0.261281
ENSG00000128699.12	ORMDL1	Protein	0.207293	1.2008e-05	0.000603498	0.187362	3.46227e-05	0.00199455
ENSG00000128833.11	MYO5C	Protein	-0.241274	0.00389202	0.0427454	-0.127501	0.117291	0.392399
ENSG00000129048.6	ACKR4	Protein	0.573169	1.01063e-05	0.000526299	0.366962	0.00382349	0.0579662
ENSG00000129103.16	SUMF2	Protein	-0.273659	1.82763e-05	0.000859582	-0.170489	0.00647832	0.0794713
ENSG00000129151.7	BBOX1	Protein	-0.670455	0.000548862	0.0112015	-0.823447	1.20624e-05	0.000871901
ENSG00000129167.8	TPH1	Protein	-0.720535	8.86942e-05	0.00289006	-0.605273	0.000256591	0.00920082
ENSG00000129437.8	KLK14	Protein	1.40661	4.55176e-10	8.82057e-08	-0.330077	0.112809	0.384519
ENSG00000129455.14	KLK8	Protein	0.927556	0.000192445	0.00523407	-0.234092	0.331803	0.636227
ENSG00000129535.11	NRL	Protein	0.188016	0.00998282	0.0776243	0.186428	0.00741115	0.0858372
ENSG00000129646.12	QRICH2	Protein	0.273538	0.00656733	0.0597134	0.276493	0.00406429	0.0603503
ENSG00000129925.9	TMEM8A	Protein	-0.208848	0.00782187	0.0666968	-0.123554	0.102761	0.367501
ENSG00000129991.11	TNNI3	Protein	1.10296	6.54239e-06	0.000370892	0.295829	0.20628	0.51351
ENSG00000130005.10	GAMT	Protein	0.339473	0.00721793	0.0632601	0.329849	0.0064538	0.0793179
ENSG00000130023.14	ERMARD	Protein	0.15334	0.00650933	0.0594273	0.127005	0.0183968	0.14641
ENSG00000130158.12	DOCK6	Protein	0.160907	0.00877638	0.0716418	0.0704029	0.239181	0.549707
ENSG00000130167.12	TSPAN16	Protein	0.431741	0.00490836	0.0495594	0.286061	0.0545786	0.266404
ENSG00000130203.8	APOE	Protein	0.607266	8.84998e-05	0.00288605	0.476367	0.00166555	0.0329212
ENSG00000130208.8	APOC1	Protein	0.496547	0.00352989	0.0399904	0.348562	0.0360791	0.211598
ENSG00000130270.15	ATP8B3	Protein	0.314143	0.00304197	0.0361671	0.171198	0.0970147	0.356347
ENSG00000130287.12	NCAN	Protein	0.763502	0.000959748	0.0165389	-0.0457137	0.830356	0.937126
ENSG00000130338.11	TULP4	Protein	-0.180438	0.00654997	0.0596497	-0.205342	0.00120742	0.0266594
ENSG00000130340.13	SNX9	Protein	-0.133123	0.00656438	0.0597134	-0.10612	0.0235263	0.167488
ENSG00000130402.10	ACTN4	Protein	-0.145797	0.0104304	0.0800099	-0.152705	0.00492823	0.0676218
ENSG00000130508.9	PXDN	Protein	-0.277937	0.00861573	0.0709302	-0.137087	0.182744	0.484874
ENSG00000130513.6	GDF15	Protein	0.55973	0.000722168	0.013564	0.550616	0.000547358	0.0156726
ENSG00000130703.14	OSBPL2	Protein	-0.112577	0.000558368	0.0113381	-0.0737279	0.0194271	0.150871
ENSG00000130720.11	FIBCD1	Protein	-0.755978	9.9221e-05	0.00312934	-0.842069	2.49741e-06	0.000250443
ENSG00000130749.8	ZC3H4	Protein	-0.12967	0.00285884	0.0346962	-0.0950862	0.022824	0.164845
ENSG00000130775.14	THEMIS2	Protein	0.490981	7.36943e-05	0.00250666	0.34828	0.00386152	0.0582256
ENSG00000130812.9	ANGPTL6	Protein	0.35608	0.00116304	0.0188722	0.261269	0.0134567	0.122212
ENSG00000130813.16	C19orf66	Protein	0.181477	0.0103976	0.0798885	0.115163	0.0915433	0.346533
ENSG00000130876.10	SLC7A10	Protein	-0.531593	0.00551538	0.0535941	-0.415389	0.018379	0.14641
ENSG00000130939.17	UBE4B	Protein	-0.21281	2.79444e-05	0.00118218	-0.165233	0.000723971	0.0188542
ENSG00000130943.6	PKDREJ	Protein	-0.472511	3.47285e-05	0.0014168	-0.364377	0.000986282	0.023127
ENSG00000130948.8	HSD17B3	Protein	0.799532	2.75173e-06	0.000183026	0.621704	0.000181747	0.00716337
ENSG00000130950.12	NUTM2F	Protein	1.01238	6.33606e-08	7.33872e-06	0.826188	5.4841e-06	0.000469181
ENSG00000130997.15	POLN	Protein	0.419296	5.19578e-05	0.00193284	0.434577	1.16209e-05	0.000850863
ENSG00000131015.4	ULBP2	Protein	-1.24553	3.34962e-10	6.68394e-08	-1.28099	2.27499e-11	8.58236e-09
ENSG00000131016.15	AKAP12	Protein	0.40393	0.00289708	0.0349961	0.26357	0.0453739	0.240969
ENSG00000131042.12	LILRB2	Protein	0.364139	0.00340876	0.0390998	0.228138	0.0594687	0.278661
ENSG00000131050.9	BPIFA2	Protein	1.35148	1.30463e-07	1.38488e-05	-0.0460067	0.853054	0.946865
ENSG00000131051.19	RBM39	Protein	0.164529	0.000466841	0.0100733	0.119297	0.00844173	0.0928686
ENSG00000131089.12	ARHGEF9	Protein	-0.194593	0.00106437	0.0177883	-0.100939	0.0830331	0.330422
ENSG00000131094.3	C1QL1	Protein	0.695671	0.000586555	0.0117041	1.128	1.7525e-09	4.5696e-07
ENSG00000131126.17	TEX101	Protein	-0.838283	0.000155202	0.00441788	-0.55737	0.0054084	0.0714146
ENSG00000131142.12	CCL25	Protein	0.51938	0.00895233	0.0724872	0.363841	0.0532784	0.263209
ENSG00000131269.14	ABCB7	Protein	-0.1243	0.00794756	0.0673129	-0.145371	0.00116167	0.0259384
ENSG00000131374.13	TBC1D5	Protein	-0.16826	0.00574627	0.0547812	-0.125157	0.0322858	0.199576
ENSG00000131381.11	RBSN	Protein	-0.109843	0.0147875	0.0999689	-0.0993606	0.0208233	0.156442
ENSG00000131409.11	LRRC4B	Protein	-1.28097	4.46511e-09	7.05785e-07	-0.67267	0.000153948	0.00629362
ENSG00000131471.5	AOC3	Protein	-0.314608	0.0141318	0.0973528	-0.181533	0.143564	0.432153
ENSG00000131482.8	G6PC	Protein	-0.629244	0.0135496	0.0946851	-0.590294	0.0159953	0.135557
ENSG00000131503.19	ANKHD1	Protein	0.167262	0.00654946	0.0596497	0.113095	0.0560168	0.26974
ENSG00000131653.11	TRAF7	Protein	-0.158697	0.00789499	0.0670509	-0.199138	0.000505019	0.0147981
ENSG00000131711.13	MAP1B	Protein	-0.463155	0.000624867	0.0122861	-0.440938	0.000688152	0.0182697
ENSG00000131737.5	KRT34	Protein	0.934745	0.000253775	0.00642923	0.210693	0.396277	0.688946
ENSG00000131845.13	ZNF304	Protein	-0.217235	0.00378135	0.0419067	-0.183101	0.0107442	0.10769
ENSG00000131931.7	THAP1	Protein	-0.147013	0.00471674	0.0483023	-0.143789	0.00375424	0.0574166
ENSG00000131943.16	C19orf12	Protein	0.105344	0.0116911	0.0859291	0.104753	0.00853635	0.0933572
ENSG00000132164.8	SLC6A11	Protein	0.47358	0.00373758	0.0415817	0.327649	0.0386992	0.220191
ENSG00000132196.12	HSD17B7	Protein	0.27544	1.82243e-05	0.000858744	0.269857	1.0782e-05	0.000801284
ENSG00000132204.12	LINC00470	LncRNA	0.61097	0.0112244	0.0838748	0.207301	0.375309	0.671684
ENSG00000132294.12	EFR3A	Protein	-0.214931	0.0145754	0.0991047	-0.110215	0.196688	0.502418
ENSG00000132305.19	IMMT	Protein	-0.144805	0.00208392	0.0281302	-0.156302	0.000497675	0.0146841
ENSG00000132313.13	MRPL35	Protein	-0.21735	9.90308e-08	1.0966e-05	-0.181256	3.79816e-06	0.000348261
ENSG00000132329.9	RAMP1	Protein	0.474384	0.00261686	0.0327979	0.507059	0.000823622	0.0206093
ENSG00000132330.15	SCLY	Protein	0.324189	0.000155838	0.00442975	0.316683	0.000109659	0.00488607
ENSG00000132383.10	RPA1	Protein	-0.124515	0.00420144	0.0449198	-0.0815384	0.0519322	0.259963
ENSG00000132394.9	EEFSEC	Protein	0.177032	0.00678444	0.0608365	0.139901	0.0255789	0.175507
ENSG00000132465.9	IGJ	Protein	0.523722	0.0141554	0.0974488	0.496911	0.0161971	0.136622
ENSG00000132485.11	ZRANB2	Protein	0.152911	0.00366171	0.0409902	0.0892039	0.080588	0.32586
ENSG00000132522.14	GPS2	Protein	0.342433	0.000705376	0.0133569	0.264961	0.00642063	0.0790574
ENSG00000132623.14	ANKEF1	Protein	-0.165733	0.0131817	0.0929031	-0.133474	0.0369634	0.214528
ENSG00000132635.15	PCED1A	Protein	0.353476	2.02724e-05	0.000937285	0.27603	0.000561305	0.015969
ENSG00000132680.9	KIAA0907	Protein	0.250732	0.00423155	0.0450981	0.109055	0.204014	0.511081
ENSG00000132681.15	ATP1A4	Protein	-0.517757	0.00450996	0.0470697	-0.466322	0.00800176	0.0897897
ENSG00000132793.10	LPIN3	Protein	0.373549	0.000399218	0.00899456	0.196471	0.057364	0.273223
ENSG00000132824.12	SERINC3	Protein	-0.124522	0.00294908	0.0353803	-0.0918117	0.0224278	0.163007
ENSG00000132840.8	BHMT2	Protein	-0.331129	0.0138184	0.0959314	-0.205666	0.113334	0.385444
ENSG00000132842.12	AP3B1	Protein	-0.171173	0.00872188	0.0714393	-0.069657	0.275792	0.585948
ENSG00000132855.4	ANGPTL3	Protein	0.935401	9.01451e-05	0.00292315	-0.435305	0.0470722	0.245663
ENSG00000132872.10	SYT4	Protein	-0.751027	0.00172232	0.0246877	-1.44405	3.97151e-11	1.41725e-08
ENSG00000132881.10	RSG1	Protein	-0.159957	0.0136562	0.0951661	-0.124906	0.0441508	0.237649
ENSG00000132958.16	TPTE2	Protein	0.679523	0.000616633	0.0121479	0.638953	0.000849885	0.020989
ENSG00000132967.9	HMGB1P5	Pseudogene	0.596267	3.8527e-18	2.38909e-15	0.562235	1.18618e-17	9.21288e-15
ENSG00000132975.7	GPR12	Protein	0.700281	0.000591978	0.011789	-0.225673	0.244208	0.555109
ENSG00000133019.10	CHRM3	Protein	-1.1458	3.70621e-08	4.53586e-06	-0.853261	2.64884e-05	0.0016242
ENSG00000133059.15	DSTYK	Protein	-0.14263	0.00665945	0.0601393	-0.142893	0.00436726	0.0631617
ENSG00000133083.13	DCLK1	Protein	-0.481194	0.00382731	0.0422921	-0.507277	0.00153755	0.0313291
ENSG00000133112.15	TPT1	Protein	-0.252033	0.0027806	0.034117	-0.124377	0.133068	0.417015
ENSG00000133115.10	STOML3	Protein	-0.843703	0.000178265	0.00493259	-0.729797	0.000675357	0.0179957
ENSG00000133121.19	STARD13	Protein	-0.243414	0.0143769	0.0983518	-0.228941	0.016084	0.136017
ENSG00000133134.10	BEX2	Protein	-0.287873	0.00699832	0.062059	-0.336391	0.00101081	0.0235386
ENSG00000133246.10	PRAM1	Protein	0.429452	0.000198911	0.00535734	0.394746	0.000359118	0.0115758
ENSG00000133392.15	MYH11	Protein	-0.410136	0.00930807	0.0743427	-0.171075	0.267111	0.577852
ENSG00000133401.14	PDZD2	Protein	0.394864	0.0016412	0.0238945	0.267038	0.0276579	0.183418
ENSG00000133433.9	GSTT2B	Protein	0.90228	4.30067e-06	0.000263046	1.00149	1.34991e-07	2.17363e-05
ENSG00000133466.12	C1QTNF6	Protein	0.350793	0.000936742	0.0162562	0.193188	0.0637915	0.28909
ENSG00000133624.12	ZNF767P	Pseudogene	0.231769	0.013047	0.0923088	0.0899512	0.322806	0.628678
ENSG00000133636.9	NTS	Protein	0.637541	0.00442584	0.0465048	-0.163692	0.444924	0.723796
ENSG00000133665.11	DYDC2	Protein	-1.09698	4.86938e-06	0.000291202	-0.777545	0.000526595	0.0152478
ENSG00000133742.12	CA1	Protein	-0.918429	0.000287359	0.0070755	-0.93463	0.000125144	0.0053955
ENSG00000133805.14	AMPD3	Protein	-0.508275	8.57227e-05	0.00282054	-0.355404	0.0045777	0.0647366
ENSG00000133884.8	DPF2	Protein	-0.109209	0.00117056	0.0189485	-0.122893	0.000130673	0.0055657
ENSG00000133980.4	VRTN	Protein	0.581984	0.014173	0.0975197	-0.022979	0.920823	0.971658
ENSG00000133983.13	COX16	Protein	-0.192336	0.014663	0.0995487	-0.104838	0.169113	0.465611
ENSG00000134020.7	PEBP4	Protein	0.552378	0.00503389	0.0502978	0.801596	3.02118e-05	0.00178349
ENSG00000134030.12	CTIF	Protein	-0.255322	0.000177259	0.0049144	-0.200475	0.00218411	0.0396059
ENSG00000134115.11	CNTN6	Protein	1.14974	9.24461e-09	1.35499e-06	0.303589	0.111346	0.382392
ENSG00000134202.9	GSTM3	Protein	0.367129	0.00282043	0.0344077	0.488211	4.02867e-05	0.00225077
ENSG00000134243.10	SORT1	Protein	-0.210326	0.00211319	0.0283718	-0.12737	0.0550286	0.267452
ENSG00000134247.9	PTGFRN	Protein	-0.283388	1.38811e-05	0.000676546	-0.262662	2.48005e-05	0.00154705
ENSG00000134259.3	NGF	Protein	0.415146	0.00295147	0.0353803	0.183986	0.181243	0.482588
ENSG00000134287.8	ARF3	Protein	-0.152853	0.000642052	0.012502	-0.147818	0.000537608	0.0154987
ENSG00000134339.7	SAA2	Protein	-0.935408	0.000123456	0.00371581	-0.982383	2.02869e-05	0.00132605
ENSG00000134343.11	ANO3	Protein	1.4664	4.20506e-11	1.00889e-08	-0.830902	7.80277e-05	0.00375592
ENSG00000134363.10	FST	Protein	-0.511935	0.00114559	0.0186945	-0.330858	0.0306544	0.19403
ENSG00000134369.14	NAV1	Protein	0.437527	0.000105122	0.00328716	0.32585	0.00300015	0.0493927
ENSG00000134371.9	CDC73	Protein	-0.229317	0.00155616	0.0230859	-0.173472	0.0127204	0.118816
ENSG00000134461.14	ANKRD16	Protein	0.247831	0.00124691	0.0197429	0.176057	0.0172441	0.141889
ENSG00000134480.12	CCNH	Protein	0.270644	0.00265131	0.0330754	0.25075	0.00359555	0.0557211
ENSG00000134551.11	PRH2	Protein	-0.536147	0.00668492	0.0602929	-0.135494	0.394663	0.68783
ENSG00000134597.12	RBMX2	Protein	-0.148895	0.0135039	0.0944637	-0.186495	0.00124779	0.0272471
ENSG00000134627.10	PIWIL4	Protein	0.248019	0.00291201	0.035121	0.14557	0.0720832	0.307518
ENSG00000134644.14	PUM1	Protein	-0.176253	0.00206355	0.0279872	-0.129506	0.0185632	0.147089
ENSG00000134765.8	DSC1	Protein	0.388204	0.0126442	0.0904437	-0.172348	0.234396	0.544934
ENSG00000134815.17	DHX34	Protein	0.254683	6.44355e-05	0.0022604	0.202045	0.000983888	0.023127
ENSG00000134827.6	TCN1	Protein	-0.730466	0.00230445	0.0300183	-0.479447	0.034284	0.205419
ENSG00000134852.13	CLOCK	Protein	-0.182246	0.0104098	0.0799447	-0.117928	0.0854415	0.33461
ENSG00000134853.10	PDGFRA	Protein	0.61482	2.73712e-05	0.00116499	0.0397296	0.765275	0.906716
ENSG00000134864.9	GGACT	Protein	0.312298	0.000325258	0.0077759	0.341489	3.99416e-05	0.00223982
ENSG00000134884.12	ARGLU1	Protein	0.303586	0.00101625	0.0172398	0.20789	0.0198676	0.152469
ENSG00000134955.10	SLC37A2	Protein	0.479711	0.000841868	0.0150736	0.334229	0.0166429	0.138958
ENSG00000135052.15	GOLM1	Protein	-0.386371	0.0019746	0.0271639	-0.182765	0.13704	0.422303
ENSG00000135077.7	HAVCR2	Protein	0.27775	0.0129557	0.091889	0.119387	0.279597	0.590138
ENSG00000135083.13	CCNJL	Protein	-0.402332	0.00325618	0.0380548	-0.332561	0.0114101	0.111514
ENSG00000135097.5	MSI1	Protein	0.318124	0.000802984	0.0146154	0.21652	0.0185667	0.147089
ENSG00000135108.13	FBXO21	Protein	-0.149558	0.0102188	0.0788154	-0.103578	0.0640939	0.289625
ENSG00000135164.17	DMTF1	Protein	0.281892	2.80758e-05	0.00118622	0.18461	0.00487771	0.0672176
ENSG00000135226.15	UGT2B28	Protein	0.895493	0.000183908	0.00505596	-0.171414	0.445878	0.724502
ENSG00000135245.9	HILPDA	Protein	0.257136	0.00247277	0.0316011	0.00979357	0.89839	0.964289
ENSG00000135248.14	FAM71F1	Protein	0.745251	0.00012575	0.00375176	0.549166	0.00382924	0.0579816
ENSG00000135253.12	KCP	Protein	0.749583	7.38808e-08	8.38849e-06	0.548576	5.47798e-05	0.00286599
ENSG00000135269.16	TES	Protein	-0.223794	0.00642295	0.0590387	-0.131404	0.0979173	0.358135
ENSG00000135298.12	BAI3	Protein	0.415783	0.0103068	0.0793271	0.461113	0.0031146	0.0506158
ENSG00000135316.16	SYNCRIP	Protein	-0.169938	0.00854401	0.0705703	-0.112168	0.0712632	0.30583
ENSG00000135333.12	EPHA7	Protein	-0.386739	0.00501077	0.0501639	-0.242801	0.0698139	0.302593
ENSG00000135334.8	AKIRIN2	Protein	-0.148631	0.00880952	0.071814	-0.138719	0.0104049	0.105409
ENSG00000135365.14	PHF21A	Protein	-0.126486	0.00616143	0.0574884	-0.121103	0.00595991	0.0756866
ENSG00000135387.18	CAPRIN1	Protein	-0.180177	0.00463709	0.047848	-0.162738	0.00741615	0.0858699
ENSG00000135407.9	AVIL	Protein	0.392704	6.35215e-05	0.00224396	0.225985	0.0197659	0.152206
ENSG00000135437.8	RDH5	Protein	0.353516	0.00511848	0.0509158	0.394967	0.0011093	0.0251807
ENSG00000135439.10	AGAP2	Protein	0.299971	0.00554604	0.0537335	0.153231	0.147171	0.436445
ENSG00000135502.15	SLC26A10	Protein	0.370226	0.0145121	0.0988409	0.272903	0.0613728	0.283668
ENSG00000135506.14	OS9	Protein	-0.193857	0.000527672	0.0109633	-0.0877264	0.112202	0.383571
ENSG00000135525.17	MAP7	Protein	-0.266221	0.00223642	0.0294683	-0.18527	0.0272673	0.18217
ENSG00000135537.15	LACE1	Protein	-0.267824	0.000103289	0.00323991	-0.200374	0.00255068	0.0443906
ENSG00000135540.10	NHSL1	Protein	0.392446	0.00448575	0.0468898	-0.278984	0.00709172	0.0838037
ENSG00000135541.19	AHI1	Protein	0.145838	0.00931243	0.0743427	0.164632	0.0021106	0.0387643
ENSG00000135596.16	MICAL1	Protein	0.608096	1.60418e-08	2.19931e-06	0.587391	1.18832e-08	2.57692e-06
ENSG00000135723.12	FHOD1	Protein	0.41822	1.6029e-08	2.19931e-06	0.364532	2.82619e-07	4.07084e-05
ENSG00000135740.15	SLC9A5	Protein	0.6042	3.45515e-07	3.17236e-05	0.493208	1.638e-05	0.00111483
ENSG00000135744.7	AGT	Protein	-0.71586	0.00202305	0.0276231	-1.17441	2.86124e-08	5.50178e-06
ENSG00000135750.13	KCNK1	Protein	-0.413009	0.000822535	0.0148325	-0.432456	0.000256964	0.00920082
ENSG00000135775.12	COG2	Protein	-0.125118	0.00671421	0.0604759	-0.0815391	0.0667702	0.296041
ENSG00000135776.4	ABCB10	Protein	-0.221194	0.000786644	0.0144189	-0.194849	0.00197992	0.0370276
ENSG00000135823.12	STX6	Protein	-0.144607	0.010469	0.0801471	-0.166466	0.0020416	0.0378529
ENSG00000135828.10	RNASEL	Protein	-0.196551	0.00387558	0.0426229	-0.138371	0.0343539	0.205694
ENSG00000135829.15	DHX9	Protein	-0.132167	0.00856281	0.0706822	-0.128544	0.0073393	0.0853517
ENSG00000135862.5	LAMC1	Protein	-0.356586	0.000195132	0.00528219	-0.344347	0.000168272	0.00672819
ENSG00000135870.10	RC3H1	Protein	-0.233895	0.000125366	0.00374583	-0.198195	0.00069223	0.0183411
ENSG00000135917.12	SLC19A3	Protein	-0.66635	0.0012521	0.0197961	-0.499546	0.00676829	0.081316
ENSG00000135931.16	ARMC9	Protein	0.163065	0.00112739	0.0185406	0.11679	0.0154842	0.132881
ENSG00000135932.9	CAB39	Protein	-0.16849	0.00970625	0.0761592	-0.139861	0.0248087	0.172494
ENSG00000135953.9	MFSD9	Protein	-0.19195	0.0106813	0.0812785	-0.11058	0.127684	0.409464
ENSG00000135956.7	TMEM127	Protein	-0.131877	0.000202581	0.00542877	-0.123125	0.000275773	0.00964985
ENSG00000135966.11	TGFBRAP1	Protein	-0.163863	0.0091394	0.0734999	-0.0601612	0.329541	0.633878
ENSG00000135976.15	ANKRD36	Protein	0.289279	0.0127488	0.0909268	0.250342	0.0244736	0.171232
ENSG00000136002.15	ARHGEF4	Protein	-0.2413	0.0143645	0.0982841	-0.0863126	0.369519	0.667576
ENSG00000136110.11	LECT1	Protein	-0.701114	0.00121768	0.0194535	-0.493917	0.0175663	0.143154
ENSG00000136141.13	LRCH1	Protein	-0.251337	0.00146371	0.0220388	-0.197817	0.00906423	0.0968294
ENSG00000136143.12	SUCLA2	Protein	-0.184388	0.00800992	0.0676705	-0.0917963	0.175482	0.474504
ENSG00000136156.11	ITM2B	Protein	-0.206231	0.00207233	0.0280241	-0.12477	0.0552113	0.267749
ENSG00000136243.15	NUPL2	Protein	0.126511	0.0106952	0.0813075	0.0255576	0.606471	0.82573
ENSG00000136267.12	DGKB	Protein	1.09271	4.31758e-07	3.83323e-05	0.233719	0.205775	0.51309
ENSG00000136448.10	NMT1	Protein	-0.133793	0.00164323	0.0238972	-0.0934199	0.0224227	0.163
ENSG00000136485.13	DCAF7	Protein	-0.172173	0.00986371	0.0770646	-0.131012	0.0405083	0.226183
ENSG00000136531.12	SCN2A	Protein	-0.536795	0.00326629	0.0380944	-0.556475	0.00156396	0.031601
ENSG00000136628.16	EPRS	Protein	-0.21106	0.00145737	0.0219871	-0.21355	0.000738936	0.0190877
ENSG00000136709.10	WDR33	Protein	-0.0964826	0.00797419	0.0674497	-0.0671286	0.0543448	0.265825
ENSG00000136715.16	SAP130	Protein	-0.147913	0.00528332	0.0519572	-0.110581	0.0295949	0.189975
ENSG00000136731.11	UGGT1	Protein	-0.415739	2.48075e-07	2.41526e-05	-0.254935	0.00138159	0.0291198
ENSG00000136738.13	STAM	Protein	-0.206076	0.000268692	0.00674357	-0.134482	0.0143576	0.126947
ENSG00000136854.16	STXBP1	Protein	-0.264171	0.0087724	0.0716418	-0.242572	0.011905	0.114036
ENSG00000136883.11	KIF12	Protein	0.785634	1.04277e-05	0.000540939	0.807475	2.59997e-06	0.000258656
ENSG00000136908.16	DPM2	Protein	0.207836	0.0113578	0.0844177	0.173215	0.0275278	0.183076
ENSG00000136918.6	WDR38	Protein	-0.780746	0.00139383	0.0212888	-0.48447	0.036127	0.211785
ENSG00000136932.12	C9orf156	Protein	0.168253	0.000180005	0.0049729	0.14659	0.000640815	0.0174703
ENSG00000137076.17	TLN1	Protein	-0.252856	0.000903024	0.0157568	-0.190826	0.00919528	0.0976238
ENSG00000137101.11	CD72	Protein	0.370387	0.00633342	0.0586045	0.257616	0.0502349	0.25503
ENSG00000137124.6	ALDH1B1	Protein	-0.211854	0.00640356	0.0589634	-0.213837	0.00395305	0.0592449
ENSG00000137285.9	TUBB2B	Protein	-0.659715	1.44717e-06	0.000107622	-0.686624	1.7329e-07	2.69184e-05
ENSG00000137288.8	UQCC2	Protein	0.253347	0.00595815	0.0561767	0.244495	0.00549288	0.0719336
ENSG00000137338.5	PGBD1	Protein	0.142511	0.00893639	0.0723873	0.15562	0.00276338	0.0467219
ENSG00000137343.16	ATAT1	Protein	0.233018	0.00134989	0.0208308	0.175282	0.0121014	0.115145
ENSG00000137393.9	RNF144B	Protein	-0.332225	0.00226039	0.0296581	-0.256766	0.0140029	0.124954
ENSG00000137460.7	FHDC1	Protein	0.571453	4.71887e-06	0.000283463	0.555204	3.48365e-06	0.000322409
ENSG00000137504.12	CREBZF	Protein	0.186135	0.00484053	0.0490712	0.110791	0.0833997	0.331028
ENSG00000137509.9	PRCP	Protein	-0.122168	0.011117	0.0833038	-0.0812891	0.078919	0.321947
ENSG00000137513.8	NARS2	Protein	-0.263283	1.7423e-05	0.000828146	-0.256784	1.13022e-05	0.000833062
ENSG00000137547.7	MRPL15	Protein	0.199879	0.00881039	0.071814	0.11718	0.114035	0.386833
ENSG00000137558.6	PI15	Protein	0.565729	0.00655293	0.0596632	-0.169661	0.390298	0.684322
ENSG00000137634.8	NXPE4	Protein	-0.839949	0.000562273	0.0113887	-0.599754	0.00962031	0.100361
ENSG00000137642.11	SORL1	Protein	-0.307896	0.00862079	0.0709327	-0.246626	0.0283321	0.18599
ENSG00000137691.11	C11orf70	Protein	-0.341038	0.0140426	0.0969369	-0.269593	0.0434506	0.235222
ENSG00000137767.12	SQRDL	Protein	-0.260016	0.00743512	0.0644489	-0.149567	0.111736	0.382855
ENSG00000137806.7	NDUFAF1	Protein	-0.135546	0.0138959	0.0962706	-0.112919	0.0319904	0.198581
ENSG00000137841.10	PLCB2	Protein	0.387784	0.000243042	0.00622014	0.243239	0.0186959	0.14768
ENSG00000137845.13	ADAM10	Protein	-0.207071	0.0103262	0.0794465	-0.148679	0.0552951	0.267959
ENSG00000137875.4	BCL2L10	Protein	-0.427462	0.00728403	0.0636456	-0.25906	0.093773	0.350375
ENSG00000137948.17	BRDT	Protein	1.07951	3.15608e-06	0.000204193	-0.142122	0.527528	0.778663
ENSG00000137968.15	SLC44A5	Protein	-0.713607	0.00170504	0.0245359	-1.15904	1.22891e-07	2.01984e-05
ENSG00000137970.7	RPL7P9	Pseudogene	0.381019	0.00383594	0.0423054	0.320001	0.011598	0.112551
ENSG00000137975.7	CLCA2	Protein	0.946774	3.58724e-05	0.00145757	0.436335	0.0482002	0.249315
ENSG00000137976.7	DNASE2B	Protein	-0.533721	0.00291102	0.0351195	-0.414249	0.0169036	0.140077
ENSG00000138032.19	PPM1B	Protein	-0.200348	0.0119863	0.0874215	-0.165356	0.0302551	0.192705
ENSG00000138071.12	ACTR2	Protein	-0.157706	0.0143433	0.0982052	-0.143811	0.0193616	0.150556
ENSG00000138101.17	DTNB	Protein	0.191535	0.00835789	0.069604	0.19342	0.00527313	0.0701861
ENSG00000138111.13	TMEM180	Protein	-0.268341	0.00990253	0.0772183	-0.261983	0.00847754	0.0930204
ENSG00000138152.8	BTBD16	Protein	1.12969	6.66701e-10	1.21048e-07	1.09416	5.55132e-10	1.59659e-07
ENSG00000138303.16	ASCC1	Protein	-0.217775	0.000525306	0.0109367	-0.199523	0.000878652	0.0214444
ENSG00000138378.16	STAT4	Protein	0.31913	0.0132028	0.0929385	0.195788	0.116743	0.391416
ENSG00000138379.4	MSTN	Protein	0.60395	0.000169573	0.00474981	0.541149	0.000469663	0.0140512
ENSG00000138381.8	ASNSD1	Protein	-0.129775	0.000254599	0.00644202	-0.113206	0.000843653	0.0209138
ENSG00000138386.15	NAB1	Protein	0.192541	0.0123926	0.0893575	0.134307	0.0695754	0.302088
ENSG00000138413.12	IDH1	Protein	-0.311397	0.000874376	0.0154916	-0.235766	0.00881477	0.0950525
ENSG00000138459.7	SLC35A5	Protein	-0.181673	0.00368931	0.0411933	-0.140487	0.0192571	0.150038
ENSG00000138468.14	SENP7	Protein	0.20529	0.00360981	0.0406767	0.194795	0.00382033	0.0579575
ENSG00000138587.5	MNS1	Protein	0.430174	1.07253e-05	0.000550005	0.317739	0.000866421	0.0212638
ENSG00000138615.5	CILP	Protein	0.38229	0.0118336	0.0867047	0.0545665	0.70101	0.874491
ENSG00000138622.3	HCN4	Protein	-0.542298	0.00270143	0.033503	-0.351411	0.0454067	0.240989
ENSG00000138669.8	PRKG2	Protein	-0.769765	2.16287e-05	0.000981743	-0.6315	0.000315226	0.0105371
ENSG00000138674.15	SEC31A	Protein	-0.174463	0.00504682	0.0504019	-0.133274	0.0255037	0.17527
ENSG00000138686.8	BBS7	Protein	-0.139307	0.0102028	0.0787184	-0.116374	0.0247246	0.172303
ENSG00000138698.13	RAP1GDS1	Protein	-0.170258	0.000234915	0.00608531	-0.167788	0.000143853	0.00601708
ENSG00000138735.14	PDE5A	Protein	-0.355805	0.0128357	0.091335	-0.253115	0.0664988	0.295235
ENSG00000138760.7	SCARB2	Protein	-0.190928	0.00353204	0.0399904	-0.0988781	0.122001	0.400114
ENSG00000138834.11	MAPK8IP3	Protein	0.345087	0.00115844	0.0188287	0.184944	0.0742013	0.312051
ENSG00000138892.10	TTLL8	Protein	0.665918	0.00355786	0.0402294	0.504771	0.0232024	0.166414
ENSG00000138964.15	PARVG	Protein	0.387389	0.0015991	0.0235415	0.238348	0.0464864	0.243697
ENSG00000139116.16	KIF21A	Protein	-0.301323	0.0059958	0.0564099	-0.279898	0.00762965	0.0873211
ENSG00000139173.8	TMEM117	Protein	-0.238473	0.000342486	0.00808231	-0.188043	0.0032895	0.052477
ENSG00000139174.9	PRICKLE1	Protein	-0.303273	0.00847176	0.0702125	-0.335313	0.00238875	0.0422727
ENSG00000139190.15	VAMP1	Protein	0.309274	0.00130597	0.0204047	0.282206	0.002167	0.0393929
ENSG00000139200.12	PIANP	Protein	-0.640354	4.09804e-06	0.000252183	-0.655419	8.96176e-07	0.000107716
ENSG00000139209.14	SLC38A4	Protein	0.741226	0.000626131	0.012302	0.295143	0.157215	0.450383
ENSG00000139219.16	COL2A1	Protein	-0.873034	0.000497604	0.0105279	-0.854545	0.000448478	0.0136441
ENSG00000139684.12	ESD	Protein	-0.181559	0.00413594	0.0443843	-0.126313	0.0382281	0.218576
ENSG00000139687.12	RB1	Protein	-0.313743	0.000152158	0.00434351	-0.245002	0.00214493	0.0391007
ENSG00000139697.10	SBNO1	Protein	-0.248223	9.08978e-05	0.00294046	-0.221566	0.0002581	0.00921045
ENSG00000139767.7	SRRM4	Protein	0.698121	0.00119401	0.0192431	-0.159173	0.439366	0.719731
ENSG00000139793.17	MBNL2	Protein	-0.300599	0.00362656	0.0407696	-0.172301	0.0862884	0.336239
ENSG00000139835.12	GRTP1	Protein	0.387884	1.52903e-08	2.13619e-06	0.356708	5.35891e-08	9.78211e-06
ENSG00000139874.5	SSTR1	Protein	-0.519381	0.00891856	0.0723433	-1.13289	3.44423e-09	8.16943e-07
ENSG00000139908.13	TSSK4	Protein	0.303924	0.00838162	0.069758	0.323235	0.00339352	0.0535956
ENSG00000139910.18	NOVA1	Protein	-0.391148	0.00459795	0.0475969	-0.364605	0.00591258	0.0755006
ENSG00000139915.17	MDGA2	Protein	0.988648	5.08507e-05	0.0019031	0.359325	0.131065	0.413873
ENSG00000139921.11	TMX1	Protein	-0.210664	0.000611221	0.0120767	-0.168344	0.00434995	0.0630259
ENSG00000139985.6	ADAM21	Protein	-0.5989	0.00121435	0.019431	-0.425359	0.0180323	0.145019
ENSG00000139990.16	DCAF5	Protein	-0.125875	0.0101587	0.078476	-0.0913681	0.0516377	0.258996
ENSG00000140104.12	C14orf79	Protein	0.402942	1.39296e-07	1.46595e-05	0.363837	6.86762e-07	8.63598e-05
ENSG00000140107.10	SLC25A47	Protein	0.731113	0.000290902	0.00714527	0.360304	0.0634172	0.288208
ENSG00000140263.12	SORD	Protein	-0.55294	3.16295e-07	2.96487e-05	-0.471044	5.85817e-06	0.000489553
ENSG00000140274.12	DUOXA2	Protein	0.839013	0.000177278	0.0049144	0.420601	0.051442	0.258546
ENSG00000140279.11	DUOX2	Protein	0.741	0.000422386	0.00933463	0.341872	0.0829171	0.330193
ENSG00000140368.11	PSTPIP1	Protein	0.353428	0.0120234	0.0875566	0.20481	0.13406	0.418361
ENSG00000140400.13	MAN2C1	Protein	0.174299	0.00828904	0.0692305	0.13793	0.0290576	0.188239
ENSG00000140416.18	TPM1	Protein	-0.289479	0.00708908	0.0624977	-0.112285	0.285625	0.596081
ENSG00000140443.12	IGF1R	Protein	-0.279066	0.0147918	0.0999689	-0.172453	0.118891	0.395184
ENSG00000140479.15	PCSK6	Protein	-0.39074	0.00195506	0.0269965	-0.342798	0.00463131	0.0651342
ENSG00000140488.13	CELF6	Protein	0.530266	0.00789345	0.0670509	0.519957	0.00691477	0.0825003
ENSG00000140505.6	CYP1A2	Protein	0.585053	0.0129046	0.0916553	-0.0720374	0.75326	0.900779
ENSG00000140527.13	WDR93	Protein	0.797696	1.30561e-07	1.38488e-05	0.74402	3.10486e-07	4.45604e-05
ENSG00000140598.12	EFTUD1	Protein	-0.226702	0.00120094	0.0193007	-0.201761	0.00256547	0.0444924
ENSG00000140675.11	SLC5A2	Protein	-0.440455	0.000478123	0.0102442	-0.439705	0.000273984	0.00960837
ENSG00000140678.15	ITGAX	Protein	0.306247	0.0137956	0.0958389	0.155938	0.200788	0.507617
ENSG00000140836.13	ZFHX3	Protein	-0.279873	0.0010626	0.0177792	-0.13209	0.116471	0.391111
ENSG00000140848.15	CPNE2	Protein	-0.345743	0.000890265	0.0156153	-0.235581	0.0190922	0.149459
ENSG00000140853.14	NLRC5	Protein	0.505338	5.88262e-05	0.00212241	0.386496	0.00147201	0.0303528
ENSG00000140943.15	MBTPS1	Protein	-0.219751	3.44064e-05	0.00140836	-0.133367	0.0104318	0.105573
ENSG00000140945.14	CDH13	Protein	-0.413949	0.00011548	0.0035316	-0.445835	1.44901e-05	0.00100696
ENSG00000140961.11	OSGIN1	Protein	0.335037	0.0125537	0.0901004	0.402663	0.00180967	0.0347432
ENSG00000141040.13	ZNF287	Protein	-0.151675	0.00280958	0.0343065	-0.110119	0.0239096	0.169062
ENSG00000141052.16	MYOCD	Protein	-0.510105	0.00138308	0.0211727	-0.229078	0.144411	0.433392
ENSG00000141084.9	RANBP10	Protein	-0.175462	0.00684996	0.061247	-0.125445	0.0440515	0.237404
ENSG00000141086.16	CTRL	Protein	0.575786	0.00182264	0.0256422	0.507661	0.00433776	0.0630081
ENSG00000141252.18	VPS53	Protein	-0.222733	0.000184171	0.00505596	-0.164351	0.00421764	0.0619099
ENSG00000141258.11	SGSM2	Protein	0.233869	0.00161886	0.0236847	0.20703	0.00350751	0.0548287
ENSG00000141367.10	CLTC	Protein	-0.227962	0.00108011	0.0179678	-0.189506	0.00454835	0.0645752
ENSG00000141376.19	BCAS3	Protein	-0.228621	2.79509e-05	0.00118218	-0.124022	0.0221689	0.162107
ENSG00000141429.12	GALNT1	Protein	-0.273421	9.70741e-05	0.00308821	-0.222692	0.000945836	0.022556
ENSG00000141485.14	SLC13A5	Protein	0.549371	0.000488822	0.010408	0.525035	0.000519393	0.0150944
ENSG00000141497.12	ZMYND15	Protein	0.315014	0.000622672	0.0122489	0.178141	0.0484393	0.249965
ENSG00000141505.10	ASGR1	Protein	0.776736	1.48632e-07	1.54405e-05	0.239808	0.0768085	0.317961
ENSG00000141506.12	PIK3R5	Protein	0.350291	0.00309051	0.0365413	0.254699	0.0264363	0.178948
ENSG00000141519.13	CCDC40	Protein	0.284601	0.00133966	0.0207284	0.195576	0.0223973	0.162875
ENSG00000141527.15	CARD14	Protein	0.278877	0.00134874	0.0208262	0.195794	0.0194345	0.150871
ENSG00000141564.12	RPTOR	Protein	-0.15794	0.00142317	0.0216222	-0.10608	0.0265254	0.179466
ENSG00000141627.12	DYM	Protein	-0.124056	0.0114822	0.0849976	-0.0730744	0.12327	0.402377
ENSG00000141639.10	MAPK4	Protein	0.446943	0.00461004	0.0476453	0.354477	0.0201209	0.153507
ENSG00000141664.8	ZCCHC2	Protein	0.188637	0.0137008	0.0953778	0.15749	0.0314608	0.196778
ENSG00000141744.3	PNMT	Protein	0.556405	0.00784415	0.0668021	0.643151	0.00154093	0.0313426
ENSG00000141750.6	STAC2	Protein	-0.776636	8.08568e-05	0.00269569	-0.720812	0.000153291	0.00629226
ENSG00000141905.16	NFIC	Protein	-0.328737	7.85921e-09	1.17326e-06	-0.27917	3.57409e-07	5.02033e-05
ENSG00000141934.8	PPAP2C	Protein	-0.414316	0.00521112	0.0514789	-0.42612	0.00277491	0.0468928
ENSG00000141977.8	CIB3	Protein	0.672696	0.00134749	0.0208176	0.174459	0.390062	0.684115
ENSG00000142102.14	ATHL1	Protein	0.342106	0.0128736	0.091484	0.146504	0.273135	0.583558
ENSG00000142149.7	HUNK	Protein	-0.396753	0.00904509	0.073033	-0.593307	5.80321e-05	0.00297375
ENSG00000142188.15	TMEM50B	Protein	-0.140562	0.00886943	0.0721488	-0.1368	0.00757888	0.0871176
ENSG00000142192.19	APP	Protein	-0.255118	0.00917008	0.0736585	-0.0771614	0.423885	0.708699
ENSG00000142207.6	URB1	Protein	-0.215427	0.00569251	0.0545311	-0.163686	0.0284249	0.186352
ENSG00000142233.10	NTN5	Protein	0.484974	0.00124706	0.0197429	0.390702	0.00700075	0.0830757
ENSG00000142319.17	SLC6A3	Protein	1.03448	1.46383e-06	0.000108262	1.01659	1.01413e-06	0.000118848
ENSG00000142396.9	ERVK3-1	LncRNA	0.204841	0.000330394	0.00787171	0.162147	0.00306808	0.0501359
ENSG00000142599.16	RERE	Protein	-0.196588	0.00506567	0.0505276	-0.179732	0.00729451	0.0850221
ENSG00000142619.4	PADI3	Protein	0.759308	0.00217043	0.028901	0.0275417	0.908425	0.967484
ENSG00000142627.12	EPHA2	Protein	0.400538	0.0119958	0.0874508	-0.117946	0.424362	0.709152
ENSG00000142784.14	WDTC1	Protein	-0.146011	0.00102908	0.0173795	-0.104638	0.0145354	0.127805
ENSG00000142920.15	AZIN2	Protein	0.276197	0.000252121	0.00639135	0.1954	0.00734122	0.0853517
ENSG00000143013.11	LMO4	Protein	-0.270723	0.00129055	0.0202327	-0.190728	0.0187246	0.147719
ENSG00000143147.13	GPR161	Protein	-0.288836	0.0125276	0.0899444	-0.061225	0.592806	0.818928
ENSG00000143149.11	ALDH9A1	Protein	-0.175429	0.00458067	0.047551	-0.0622941	0.307531	0.616704
ENSG00000143190.20	POU2F1	Protein	-0.194656	0.00159914	0.0235415	-0.17154	0.00361343	0.0558671
ENSG00000143194.11	MAEL	Protein	1.96402	1.33447e-24	1.53682e-21	-0.484308	0.00111094	0.0252036
ENSG00000143199.16	ADCY10	Protein	0.764061	1.16075e-08	1.65323e-06	0.703872	4.58812e-08	8.57265e-06
ENSG00000143226.12	FCGR2A	Protein	0.380784	0.000756647	0.0140468	0.1769	0.118745	0.394862
ENSG00000143252.13	SDHC	Protein	-0.135627	0.00130787	0.0204148	-0.113418	0.00495458	0.067768
ENSG00000143355.14	LHX9	Protein	-1.22276	1.76484e-06	0.000125018	-0.762098	0.00143116	0.029774
ENSG00000143373.16	ZNF687	Protein	-0.140407	0.0108649	0.0820415	-0.162673	0.00201183	0.0374662
ENSG00000143376.11	SNX27	Protein	-0.203105	0.000182331	0.00502681	-0.185739	0.000338339	0.0110852
ENSG00000143437.19	ARNT	Protein	-0.130118	0.0110048	0.0826635	-0.146704	0.00267881	0.0457956
ENSG00000143457.9	GOLPH3L	Protein	-0.242079	0.000136003	0.00400721	-0.221547	0.000257366	0.00920082
ENSG00000143493.11	INTS7	Protein	-0.199969	0.000585482	0.0116885	-0.167	0.00270506	0.046044
ENSG00000143512.11	HHIPL2	Protein	0.458477	0.0126021	0.0902705	0.640233	0.000333929	0.0109679
ENSG00000143614.7	GATAD2B	Protein	-0.205479	0.000125092	0.0037432	-0.22398	1.19926e-05	0.000870033
ENSG00000143631.10	FLG	Protein	0.474284	0.011982	0.0874215	0.422894	0.0203031	0.154303
ENSG00000143641.9	GALNT2	Protein	-0.212933	0.000707049	0.0133679	-0.2059	0.000599549	0.0166658
ENSG00000143742.11	SRP9	Protein	-0.140717	0.00975919	0.0764258	-0.124504	0.0166475	0.138958
ENSG00000143753.11	DEGS1	Protein	0.3495	0.00275027	0.0338385	0.218206	0.0545413	0.266392
ENSG00000143771.10	CNIH4	Protein	-0.139159	0.0118384	0.0867047	-0.186142	0.000467018	0.0139971
ENSG00000143772.8	ITPKB	Protein	-0.243477	6.94819e-05	0.00239882	-0.142546	0.0174371	0.142648
ENSG00000143799.11	PARP1	Protein	-0.155032	0.00770366	0.0660522	-0.152441	0.00602076	0.0760486
ENSG00000143839.13	REN	Protein	1.73947	3.24864e-18	2.04598e-15	-0.081168	0.656766	0.852649
ENSG00000143842.13	SOX13	Protein	-0.167738	0.00937651	0.0745883	-0.128504	0.0377657	0.217144
ENSG00000143869.6	GDF7	Protein	-0.561232	0.000437146	0.00956242	-0.400133	0.00534815	0.0709938
ENSG00000143891.15	GALM	Protein	0.357652	0.00869913	0.071369	0.389456	0.00291253	0.0484548
ENSG00000143924.17	EML4	Protein	-0.291692	0.000367652	0.00848252	-0.224423	0.00441129	0.0634019
ENSG00000144028.13	SNRNP200	Protein	-0.148427	0.00583428	0.0553714	-0.112242	0.029556	0.189882
ENSG00000144048.9	DUSP11	Protein	-0.141264	0.00125401	0.0198139	-0.104547	0.0129963	0.12
ENSG00000144061.11	NPHP1	Protein	0.151898	0.01434	0.0982052	0.10259	0.0854206	0.334605
ENSG00000144136.9	SLC20A1	Protein	0.167652	0.009977	0.0776148	0.0613375	0.337729	0.641868
ENSG00000144228.7	SPOPL	Protein	-0.275585	0.00306527	0.0363601	-0.234137	0.00862242	0.0939021
ENSG00000144231.9	POLR2D	Protein	-0.180589	0.000484026	0.0103335	-0.12306	0.0138505	0.124097
ENSG00000144339.10	TMEFF2	Protein	0.581091	0.00424349	0.0451869	0.610772	0.00187916	0.0356492
ENSG00000144354.12	CDCA7	Protein	-0.599471	5.38879e-05	0.00199193	-0.650592	5.18885e-06	0.000448767
ENSG00000144357.15	UBR3	Protein	-0.273733	0.000466428	0.0100733	-0.161989	0.0335753	0.203201
ENSG00000144369.11	FAM171B	Protein	-0.598227	8.31031e-05	0.00275011	-0.774437	1.53039e-07	2.40557e-05
ENSG00000144406.17	UNC80	Protein	0.656559	0.000109621	0.00339622	0.6044	0.00021865	0.00826428
ENSG00000144468.15	RHBDD1	Protein	-0.172235	8.81255e-05	0.00287849	-0.0892176	0.0404084	0.225885
ENSG00000144485.9	HES6	Protein	0.745401	2.50305e-06	0.000168713	0.374175	0.0175653	0.143154
ENSG00000144504.14	ANKMY1	Protein	0.170979	0.00237405	0.0306997	0.0998457	0.0672864	0.297265
ENSG00000144535.18	DIS3L2	Protein	0.18051	3.54165e-05	0.00144195	0.151671	0.000290731	0.00999665
ENSG00000144596.10	GRIP2	Protein	0.50726	0.00146076	0.0220108	0.439199	0.00422165	0.0619315
ENSG00000144730.15	IL17RD	Protein	-0.333739	0.00207127	0.0280241	-0.333305	0.00130684	0.0281614
ENSG00000144746.6	ARL6IP5	Protein	-0.214659	0.00115329	0.018767	-0.153106	0.0162129	0.136698
ENSG00000144820.6	GPR128	Protein	-0.632652	0.00647435	0.0592494	0.42483	0.0842143	0.332497
ENSG00000144821.8	MYH15	Protein	0.581511	0.000505723	0.0106556	0.427527	0.00869964	0.0943855
ENSG00000144824.18	PHLDB2	Protein	-0.542735	2.25881e-05	0.00101162	-0.531544	1.49336e-05	0.00103415
ENSG00000145012.11	LPP	Protein	-0.266279	0.00337723	0.0389154	-0.162993	0.0638756	0.289173
ENSG00000145113.20	MUC4	Protein	0.566501	0.00833064	0.0694484	0.14675	0.476473	0.745402
ENSG00000145198.13	VWA5B2	Protein	0.423687	0.00564495	0.0542644	0.110337	0.471701	0.742305
ENSG00000145217.12	SLC26A1	Protein	0.252384	0.0144543	0.0986508	0.113818	0.257783	0.568708
ENSG00000145242.12	EPHA5	Protein	-0.61325	0.00205297	0.0278804	-0.132027	0.500387	0.760963
ENSG00000145309.5	CABS1	Protein	-0.653067	0.0108431	0.0819771	-0.622483	0.0122147	0.115833
ENSG00000145348.15	TBCK	Protein	-0.170089	0.00551179	0.0535722	-0.0901952	0.12962	0.411837
ENSG00000145375.7	SPATA5	Protein	-0.157368	0.0113019	0.0842978	-0.114615	0.0545899	0.266404
ENSG00000145388.13	METTL14	Protein	-0.124306	0.0104464	0.0800656	-0.0826108	0.0769293	0.318151
ENSG00000145391.12	SETD7	Protein	-0.241288	0.0037208	0.0414408	-0.1669	0.0373496	0.21598
ENSG00000145451.11	GLRA3	Protein	2.21714	5.1624e-18	3.10568e-15	-0.759491	0.00208121	0.0383972
ENSG00000145491.10	ROPN1L	Protein	-0.52099	0.0139282	0.0963783	-0.482614	0.0153278	0.132141
ENSG00000145536.14	ADAMTS16	Protein	0.587611	0.000340723	0.0080454	0.188431	0.250797	0.561994
ENSG00000145642.10	FAM159B	Protein	1.85298	1.66783e-16	8.40317e-14	-0.225488	0.250666	0.561919
ENSG00000145649.7	GZMA	Protein	0.435204	0.00402461	0.0437015	0.265023	0.0718497	0.307049
ENSG00000145687.14	SSBP2	Protein	-0.212032	0.00334421	0.0387009	-0.176541	0.0106971	0.107496
ENSG00000145730.19	PAM	Protein	-0.267425	0.00501178	0.0501639	-0.252668	0.0055557	0.0724292
ENSG00000145740.17	SLC30A5	Protein	-0.180511	0.00801764	0.0677073	-0.131137	0.0448178	0.239449
ENSG00000145757.14	SPATA9	Protein	0.312413	0.00348479	0.0396559	0.281308	0.00594092	0.0755703
ENSG00000145782.11	ATG12	Protein	0.119841	0.00353081	0.0399904	0.123909	0.00155759	0.0315267
ENSG00000145819.14	ARHGAP26	Protein	-0.280013	0.00403189	0.0437335	-0.22353	0.0168355	0.139869
ENSG00000145863.9	GABRA6	Protein	1.59129	6.46302e-12	1.84755e-09	0.0257255	0.908119	NA
ENSG00000145908.11	ZNF300	Protein	0.346794	0.000728079	0.013656	0.287739	0.00352371	0.0550385
ENSG00000145911.5	N4BP3	Protein	-0.256114	0.00729891	0.0637342	-0.288291	0.00159889	0.0320189
ENSG00000146005.3	PSD2	Protein	0.399255	0.00670651	0.060447	0.509516	2.25547e-05	0.00144566
ENSG00000146006.7	LRRTM2	Protein	0.493533	0.000345944	0.00811166	0.373227	0.00509832	0.0689013
ENSG00000146063.17	TRIM41	Protein	0.118182	0.00378773	0.0419314	0.0753748	0.0558153	0.269477
ENSG00000146070.15	PLA2G7	Protein	-0.407918	0.0142025	0.0976563	-0.259624	0.106968	0.375067
ENSG00000146090.14	RASGEF1C	Protein	0.430121	0.00690337	0.0615779	0.370523	0.0155793	0.133314
ENSG00000146143.16	PRIM2	Protein	0.608009	0.000490209	0.0104171	0.706253	2.83888e-05	0.0017097
ENSG00000146166.15	LGSN	Protein	-1.24767	3.79627e-07	3.43857e-05	-1.11399	2.59679e-06	0.000258656
ENSG00000146197.8	SCUBE3	Protein	-0.462676	0.0006174	0.0121517	-0.308904	0.0183299	0.146267
ENSG00000146267.11	FAXC	Protein	-0.229273	0.000857863	0.0152864	-0.131276	0.0495892	0.253096
ENSG00000146278.10	PNRC1	Protein	-0.19115	0.00559674	0.0540227	-0.168397	0.0106511	0.107163
ENSG00000146373.15	RNF217	Protein	-0.186968	0.00895658	0.0725071	-0.191356	0.00507334	0.0687443
ENSG00000146374.12	RSPO3	Protein	-0.429246	0.00860258	0.0709088	-0.305562	0.0529512	0.262411
ENSG00000146433.8	TMEM181	Protein	-0.261374	5.70948e-05	0.00208264	-0.14518	0.0234705	0.167272
ENSG00000146453.11	PNLDC1	Protein	1.71453	1.25347e-18	8.14895e-16	0.776406	3.26951e-06	0.000307417
ENSG00000146463.10	ZMYM4	Protein	-0.189688	0.000612313	0.0120924	-0.139728	0.0087464	0.0946594
ENSG00000146469.11	VIP	Protein	-0.933543	0.00014352	0.00417812	-0.319455	0.139388	0.426564
ENSG00000146476.9	C6orf211	Protein	-0.142929	0.0126027	0.0902705	-0.112337	0.0405533	0.226188
ENSG00000146530.10	VWDE	Protein	-0.638399	0.000480519	0.0102804	-0.624355	0.000398153	0.0124281
ENSG00000146556.13	WASH2P	Pseudogene	0.400271	0.000120126	0.00363616	0.388421	9.55431e-05	0.00435507
ENSG00000146839.17	ZAN	Protein	0.647443	0.007375	0.0641183	-0.304156	0.188772	0.49206
ENSG00000147044.19	CASK	Protein	-0.136205	0.0135239	0.0945546	-0.11838	0.0246001	0.171918
ENSG00000147082.16	CCNB3	Protein	0.572893	7.07221e-06	0.000393931	0.500578	4.49385e-05	0.0024485
ENSG00000147127.7	RAB41	Protein	0.210094	0.00514768	0.0511179	0.222457	0.00187784	0.0356412
ENSG00000147140.14	NONO	Protein	-0.115141	0.0094598	0.0749255	-0.116396	0.00593731	0.0755592
ENSG00000147162.12	OGT	Protein	0.266101	0.00413382	0.0443749	0.162963	0.0696503	0.302248
ENSG00000147164.10	SNX12	Protein	-0.138798	1.28297e-05	0.000636033	-0.131739	1.40978e-05	0.000988367
ENSG00000147202.16	DIAPH2	Protein	-0.251392	0.0016593	0.0240841	-0.211855	0.00565951	0.073429
ENSG00000147394.17	ZNF185	Protein	-0.402815	0.00197356	0.0271639	-0.225447	0.074845	0.313492
ENSG00000147408.13	CSGALNACT1	Protein	-0.524055	0.000108848	0.00338269	-0.329899	0.0128778	0.119294
ENSG00000147471.10	PROSC	Protein	-0.179213	0.00681905	0.0610646	-0.189376	0.00274347	0.0464952
ENSG00000147488.10	ST18	Protein	0.540698	0.00960456	0.0756854	0.452043	0.0178195	0.144011
ENSG00000147576.14	ADHFE1	Protein	0.546913	5.074e-06	0.000300713	0.486938	2.34292e-05	0.00148489
ENSG00000147606.7	SLC26A7	Protein	0.447194	0.00559122	0.0540056	0.30547	0.0521168	0.260492
ENSG00000147655.9	RSPO2	Protein	-0.479121	0.00917733	0.0737021	-0.296179	0.0971211	0.356513
ENSG00000147789.14	ZNF7	Protein	0.249997	5.45712e-05	0.00200632	0.133776	0.0290288	0.188239
ENSG00000147862.13	NFIB	Protein	-0.247894	0.000806622	0.0146453	-0.174504	0.0149273	0.129924
ENSG00000147996.15	CBWD5	Protein	0.234983	0.00371684	0.0414311	0.132795	0.0914295	0.346451
ENSG00000148156.7	ACTL7B	Protein	0.665663	0.00286033	0.0346962	0.585288	0.00686029	0.0821224
ENSG00000148187.16	MRRF	Protein	0.245269	7.79505e-05	0.00262705	0.135122	0.02892	0.187832
ENSG00000148200.15	NR6A1	Protein	0.3109	0.00298609	0.0356835	0.214743	0.0336452	0.203342
ENSG00000148215.4	OR5C1	Protein	0.643605	0.0113702	0.0844945	0.0381577	0.877597	0.956512
ENSG00000148219.15	ASTN2	Protein	-0.323218	0.00288804	0.0349241	-0.126609	0.235669	0.546221
ENSG00000148296.6	SURF6	Protein	0.171542	0.00262789	0.0328675	0.13488	0.0136113	0.123095
ENSG00000148341.16	SH3GLB2	Protein	0.3503	6.08728e-05	0.00216941	0.248012	0.00339288	0.0535956
ENSG00000148343.17	FAM73B	Protein	0.187844	0.00203496	0.0277012	0.113017	0.0554262	0.268321
ENSG00000148384.11	INPP5E	Protein	0.175142	0.00493284	0.0496916	0.0453033	0.466615	0.739442
ENSG00000148411.6	NACC2	Protein	-0.311149	9.21152e-05	0.00296399	-0.239844	0.00174857	0.0340862
ENSG00000148429.13	USP6NL	Protein	-0.257274	0.000120162	0.00363616	-0.199538	0.00195044	0.0366503
ENSG00000148468.15	FAM171A1	Protein	-0.365209	2.30193e-05	0.0010246	-0.270515	0.00117223	0.0260812
ENSG00000148484.16	RSU1	Protein	-0.171646	0.00761972	0.0655276	-0.127403	0.0391401	0.221641
ENSG00000148680.14	HTR7	Protein	0.362394	0.00744671	0.0644939	0.262412	0.0444805	0.238613
ENSG00000148690.11	FRA10AC1	Protein	0.213532	0.0025309	0.0320968	0.226724	0.000785713	0.0199123
ENSG00000148702.13	HABP2	Protein	-0.948623	3.4086e-05	0.00140194	-1.03519	2.64259e-06	0.000261689
ENSG00000148704.11	VAX1	Protein	0.688337	0.00652445	0.0595384	0.0237749	0.923046	0.972673
ENSG00000148730.6	EIF4EBP2	Protein	-0.154355	0.00322959	0.0378544	-0.138212	0.00574932	0.0741812
ENSG00000148798.8	INA	Protein	-0.555877	0.0104634	0.0801347	-0.353365	0.0712714	0.305832
ENSG00000148840.9	PPRC1	Protein	0.183904	0.00472688	0.048345	0.159644	0.0102977	0.104535
ENSG00000148943.10	LIN7C	Protein	-0.143986	0.00770798	0.0660752	-0.10568	0.041566	0.229762
ENSG00000149043.15	SYT8	Protein	0.547548	0.00877525	0.0716418	-0.0104667	0.958138	0.985781
ENSG00000149084.10	HSD17B12	Protein	-0.356686	1.82879e-06	0.000128869	-0.38187	9.08769e-08	1.55832e-05
ENSG00000149089.11	APIP	Protein	-0.237923	7.32466e-05	0.00249717	-0.217275	0.000149973	0.00619456
ENSG00000149136.6	SSRP1	Protein	-0.125175	0.0014672	0.0220748	-0.141271	0.000170798	0.00680632
ENSG00000149177.11	PTPRJ	Protein	-0.253229	0.00197889	0.0272002	-0.188529	0.0166352	0.138945
ENSG00000149187.16	CELF1	Protein	-0.125201	0.00334645	0.0387064	-0.125923	0.00196746	0.0369177
ENSG00000149292.15	TTC12	Protein	0.281594	0.000243883	0.00623347	0.326435	9.08366e-06	0.000706902
ENSG00000149428.17	HYOU1	Protein	-0.233147	0.0147761	0.0999295	-0.109899	0.23737	0.547907
ENSG00000149488.12	TMC2	Protein	0.443753	0.00614154	0.0573689	0.210064	0.187031	0.489913
ENSG00000149596.6	JPH2	Protein	-0.398512	0.0101459	0.0784364	-0.187656	0.213967	0.522143
ENSG00000149716.11	ORAOV1	Protein	0.155622	0.00599771	0.0564099	0.0485644	0.386513	0.681254
ENSG00000149742.8	SLC22A9	Protein	0.766806	0.00199318	0.0273635	0.63875	0.00836499	0.0923998
ENSG00000149781.11	FERMT3	Protein	0.302041	0.00762255	0.065538	0.151658	0.171848	0.469292
ENSG00000150048.9	CLEC1A	Protein	0.300033	0.0106785	0.0812727	0.267493	0.0175335	0.143052
ENSG00000150201.13	FXYD4	Protein	0.879054	3.42727e-06	0.000217206	-0.146063	0.406281	0.695793
ENSG00000150433.8	TMEM218	Protein	0.117467	0.0106427	0.0811069	0.0898746	0.0412104	0.228554
ENSG00000150510.14	FAM124A	Protein	-0.344411	0.0085386	0.0705691	-0.10955	0.393344	0.687103
ENSG00000150625.15	GPM6A	Protein	1.40567	4.75873e-15	2.04053e-12	0.32581	0.0451954	0.240429
ENSG00000150630.3	VEGFC	Protein	0.358255	0.00148683	0.0223118	0.289459	0.00757685	0.0871176
ENSG00000150753.10	CCT5	Protein	-0.190845	0.00172947	0.0247636	-0.190436	0.00104952	0.0242688
ENSG00000150783.8	TEX12	Protein	0.486733	0.00181152	0.0255482	0.284801	0.0606206	0.281737
ENSG00000150961.13	SEC24D	Protein	-0.306757	0.00218629	0.0290259	-0.268509	0.00510762	0.0690034
ENSG00000150977.10	RILPL2	Protein	-0.216523	0.00645546	0.0591365	-0.17778	0.0194574	0.150945
ENSG00000150995.16	ITPR1	Protein	-0.473087	0.00116038	0.0188519	-0.264049	0.0632868	0.287906
ENSG00000151006.7	PRSS53	Protein	0.332945	0.0107658	0.0816441	0.0759724	0.55359	0.79486
ENSG00000151023.15	ENKUR	Protein	-0.587839	0.00560162	0.054029	-0.430337	0.0277063	0.18354
ENSG00000151033.8	LYZL2	Protein	-0.657543	0.0104108	0.0799447	-0.675436	0.00654772	0.0800499
ENSG00000151224.11	MAT1A	Protein	-0.607954	0.00444102	0.0465938	-0.552013	0.00578929	0.0745028
ENSG00000151239.12	TWF1	Protein	-0.188479	0.00991373	0.0772608	-0.172765	0.0133322	0.121738
ENSG00000151303.11	RP11-96C23.13	LncRNA	0.596665	2.08147e-05	0.000955556	0.627169	3.06025e-06	0.000291393
ENSG00000151348.12	EXT2	Protein	-0.22195	5.56318e-06	0.000321715	-0.163052	0.000567682	0.0160732
ENSG00000151532.12	VTI1A	Protein	-0.110761	0.0087185	0.0714261	-0.0959924	0.0172671	0.142049
ENSG00000151552.10	QDPR	Protein	-0.298548	0.00152247	0.0226862	-0.150579	0.103304	0.36858
ENSG00000151612.14	ZNF827	Protein	-0.262696	0.010518	0.0804149	-0.116	0.244938	0.555748
ENSG00000151650.7	VENTX	Protein	0.361111	0.00733833	0.0639537	0.224866	0.0847851	0.33335
ENSG00000151687.13	ANKAR	Protein	0.185958	0.00264299	0.0330094	0.201343	0.000646294	0.0175528
ENSG00000151690.13	MFSD6	Protein	-0.23886	0.00978577	0.0765848	-0.217447	0.0139286	0.124572
ENSG00000151773.11	CCDC122	Protein	-0.279453	0.00218121	0.0289872	-0.170421	0.0539596	0.264704
ENSG00000151779.11	NBAS	Protein	-0.169312	0.00115849	0.0188287	-0.123951	0.0134182	0.122101
ENSG00000151790.7	TDO2	Protein	-2.17694	6.57289e-18	3.83962e-15	-2.12886	7.3116e-19	6.89571e-16
ENSG00000151806.12	GUF1	Protein	-0.154803	0.00569298	0.0545311	-0.0898546	0.0974495	0.357183
ENSG00000151812.13	SLC35F4	Protein	-0.3649	0.0116791	0.085928	-0.311689	0.0249772	0.173229
ENSG00000151948.10	GLT1D1	Protein	-0.542571	0.00491752	0.0496271	-0.47049	0.0116214	0.112662
ENSG00000151963.4	RP11-775A3.1	Pseudogene	0.655843	4.46207e-05	0.00172427	0.668513	1.37205e-05	0.000965332
ENSG00000152076.17	CCDC74B	Protein	0.486403	0.00171938	0.0246806	0.474888	0.0014504	0.0300479
ENSG00000152078.8	TMEM56	Protein	-0.303125	0.0082624	0.0690652	-0.304164	0.00563606	0.0732933
ENSG00000152102.16	FAM168B	Protein	-0.218187	0.000473981	0.0101892	-0.155875	0.00954312	0.0998448
ENSG00000152104.10	PTPN14	Protein	-0.341694	0.000210558	0.00558353	-0.264278	0.00290003	0.0484025
ENSG00000152117.16	AC093838.4	Pseudogene	0.242657	0.0108575	0.0820154	0.157432	0.0861049	0.33593
ENSG00000152127.7	MGAT5	Protein	-0.274482	0.000283766	0.00701273	-0.184287	0.0117341	0.113273
ENSG00000152133.13	GPATCH11	Protein	-0.153363	0.00890442	0.0722777	-0.124957	0.0258877	0.176739
ENSG00000152219.4	ARL14EP	Protein	-0.0958754	0.0115865	0.0854405	-0.0775054	0.0327938	0.200896
ENSG00000152270.7	PDE3B	Protein	-0.324116	0.00720178	0.0631597	-0.212578	0.0679567	0.2986
ENSG00000152291.12	TGOLN2	Protein	-0.191794	0.00362599	0.0407696	-0.0997012	0.120301	0.397304
ENSG00000152558.13	TMEM123	Protein	-0.218701	0.00935565	0.0745529	-0.202134	0.0119576	0.114353
ENSG00000152578.11	GRIA4	Protein	-0.770262	0.00109958	0.0181866	-0.529976	0.00970174	0.101024
ENSG00000152582.11	SPEF2	Protein	0.256586	0.000602726	0.0119381	0.205399	0.00425825	0.0623017
ENSG00000152611.10	CAPSL	Protein	-0.682019	0.00474652	0.0484841	-0.474672	0.0381579	0.218484
ENSG00000152683.13	SLC30A6	Protein	-0.135466	0.0139018	0.0962781	-0.10955	0.0375251	0.216447
ENSG00000152684.10	PELO	Protein	-0.230463	9.3514e-06	0.000493733	-0.21592	1.36341e-05	0.00096096
ENSG00000152766.5	ANKRD22	Protein	0.415485	0.00495472	0.0498403	0.444208	0.00177012	0.0343202
ENSG00000152784.14	PRDM8	Protein	-0.492037	0.00564426	0.0542644	-0.0896993	0.607307	0.826327
ENSG00000152795.16	HNRNPDL	Protein	0.246257	2.4401e-08	3.13226e-06	0.183423	2.05033e-05	0.00133578
ENSG00000152894.13	PTPRK	Protein	-0.305847	0.000534354	0.011017	-0.245496	0.00379807	0.0578207
ENSG00000152939.13	MARVELD2	Protein	-0.434873	8.7153e-07	6.94245e-05	-0.390556	4.02883e-06	0.000361054
ENSG00000152977.8	ZIC1	Protein	-0.856003	0.000804294	0.0146197	-0.395965	0.101694	0.365427
ENSG00000153002.10	CPB1	Protein	-0.5677	0.0100395	0.0779261	-0.652705	0.00226321	0.0406567
ENSG00000153006.13	SREK1IP1	Protein	-0.174573	0.0121089	0.087894	-0.0710652	0.299653	0.609414
ENSG00000153015.14	CWC27	Protein	-0.129416	0.00577917	0.0549518	-0.0766826	0.0912217	0.345911
ENSG00000153147.5	SMARCA5	Protein	-0.164122	0.0107285	0.0814526	-0.131568	0.0325728	0.20047
ENSG00000153157.11	SYCP2L	Protein	0.606777	0.00331581	0.0385096	0.648198	0.00118055	0.0262271
ENSG00000153201.14	RANBP2	Protein	-0.237224	0.00468111	0.0481085	-0.19478	0.0153288	0.132141
ENSG00000153233.11	PTPRR	Protein	-0.664654	0.00296589	0.0355158	-0.841963	3.44234e-05	0.00199058
ENSG00000153237.16	CCDC148	Protein	0.245176	0.0108791	0.0821018	0.104575	0.266645	0.57732
ENSG00000153246.10	PLA2R1	Protein	-0.265245	0.00661822	0.0599327	-0.148531	0.117597	0.393057
ENSG00000153283.11	CD96	Protein	0.466402	0.0020655	0.028	0.378493	0.00953292	0.0997835
ENSG00000153292.14	GPR110	Protein	-0.727405	0.00140873	0.0214893	-0.495106	0.02573	0.1762
ENSG00000153404.12	PLEKHG4B	Protein	-0.461258	0.00319522	0.0375152	-0.390106	0.00958345	0.100055
ENSG00000153561.11	RMND5A	Protein	-0.242957	0.000109323	0.0033925	-0.211024	0.000445245	0.0135666
ENSG00000153779.9	TGIF2LX	Protein	0.831951	6.64689e-06	0.000375759	0.123557	0.443822	NA
ENSG00000153786.11	ZDHHC7	Protein	-0.239399	2.16698e-05	0.000982504	-0.176066	0.00122534	0.0269501
ENSG00000153789.11	FAM92B	Protein	-0.767353	0.00216654	0.0288588	-0.340406	0.148566	0.438253
ENSG00000153827.12	TRIP12	Protein	-0.185205	0.00279209	0.0341663	-0.164384	0.00547225	0.0718488
ENSG00000153923.9	CLCA3P	Pseudogene	0.643458	0.0037374	0.0415817	0.578758	0.007121	0.0839244
ENSG00000153936.15	HS2ST1	Protein	-0.375993	8.81964e-05	0.00287849	-0.394444	1.698e-05	0.00114387
ENSG00000153956.14	CACNA2D1	Protein	-0.410452	0.00387144	0.0426048	-0.139738	0.315157	0.622651
ENSG00000153989.7	NUS1	Protein	-0.252609	0.00024678	0.00628372	-0.167608	0.01221	0.115817
ENSG00000153993.12	SEMA3D	Protein	0.694571	0.000451366	0.00982589	0.707648	0.000127896	0.00548881
ENSG00000154001.12	PPP2R5E	Protein	-0.143207	0.0028484	0.0346232	-0.140491	0.00214445	0.0391007
ENSG00000154027.17	AK5	Protein	0.522185	0.00541866	0.052935	-0.109996	0.547082	0.791241
ENSG00000154040.19	CABYR	Protein	-0.451017	0.000162359	0.00457637	-0.5591	1.25304e-06	0.000141079
ENSG00000154118.11	JPH3	Protein	-0.75764	3.16761e-05	0.00131355	-0.64763	8.17668e-05	0.00387888
ENSG00000154153.12	FAM134B	Protein	-0.259968	0.0130866	0.0925244	-0.341907	0.000702351	0.0185102
ENSG00000154252.11	GAL3ST2	Protein	0.759429	6.03801e-05	0.00215949	0.52035	0.00492219	0.0676053
ENSG00000154263.16	ABCA10	Protein	0.588251	1.51669e-06	0.000111181	0.567267	1.28718e-06	0.000143624
ENSG00000154265.14	ABCA5	Protein	0.282164	0.000109332	0.0033925	0.322751	3.81368e-06	0.000348601
ENSG00000154316.13	TDH	Pseudogene	0.543065	0.00015547	0.0044224	0.386028	0.00555801	0.0724292
ENSG00000154359.11	LONRF1	Protein	0.217757	0.0095737	0.0755309	0.229512	0.00426258	0.0623275
ENSG00000154451.13	GBP5	Protein	0.494554	0.00316087	0.0371769	0.357315	0.0279714	0.184487
ENSG00000154485.4	MMP21	Protein	0.427082	0.00247591	0.0316212	0.307342	0.0243569	0.170822
ENSG00000154529.13	CNTNAP3B	Protein	0.43202	0.00618913	0.0576128	0.537066	0.000411544	0.0127656
ENSG00000154553.12	PDLIM3	Protein	-0.480942	0.000355603	0.00828993	-0.345266	0.00797931	0.0896648
ENSG00000154556.16	SORBS2	Protein	-0.261905	0.00101714	0.0172477	-0.165695	0.0318464	0.198095
ENSG00000154645.12	CHODL	Protein	-0.560268	0.00168672	0.024368	-0.650904	0.000159128	0.00641874
ENSG00000154646.7	TMPRSS15	Protein	0.68751	0.00506277	0.0505112	0.493455	0.0339777	0.204537
ENSG00000154734.13	ADAMTS1	Protein	0.803269	3.72176e-07	3.37867e-05	0.7196	2.31955e-06	0.000234387
ENSG00000154928.15	EPHB1	Protein	-0.439303	0.0107002	0.0813149	-0.282641	0.090674	0.344518
ENSG00000154975.12	CA10	Protein	-1.09115	4.00932e-06	0.000247837	-0.903972	4.07437e-05	0.0022699
ENSG00000154997.8	2019-09-14	Protein	0.621703	0.00875066	0.0715732	0.58193	0.0115145	0.112092
ENSG00000155026.15	RSPH10B	Protein	0.530524	0.000422417	0.00933463	0.405464	0.0051968	0.0697325
ENSG00000155066.14	PROM2	Protein	-0.271377	0.0139826	0.096655	-0.191268	0.0715504	0.306299
ENSG00000155070.8	UNC93B2	Pseudogene	0.740365	0.0015863	0.0234381	0.7448	0.00105997	0.0244248
ENSG00000155100.9	OTUD6B	Protein	0.245672	0.00659997	0.0598424	0.10098	0.257566	0.568565
ENSG00000155189.10	AGPAT5	Protein	-0.2741	0.00149049	0.0223502	-0.196828	0.0179518	0.144677
ENSG00000155249.4	OR4K1	Protein	0.635803	0.00788586	0.0670439	0.233115	0.306452	NA
ENSG00000155269.10	GPR78	Protein	0.493253	0.0024192	0.0311139	0.28125	0.076886	0.318098
ENSG00000155304.5	HSPA13	Protein	-0.239572	0.00563896	0.0542587	-0.181682	0.0289181	0.187832
ENSG00000155367.14	PPM1J	Protein	0.574291	2.23102e-05	0.00100252	0.361765	0.00677498	0.0813717
ENSG00000155368.15	DBI	Protein	0.347915	0.00194662	0.0269168	0.359182	0.000833623	0.0207677
ENSG00000155428.11	TRIM74	Protein	0.389481	0.0146172	0.0993124	0.253441	0.100431	0.36274
ENSG00000155530.2	LRGUK	Protein	0.333773	0.013295	0.0934408	0.227087	0.0812591	0.327095
ENSG00000155660.9	PDIA4	Protein	-0.21724	0.00900003	0.0727566	-0.121781	0.130892	0.413768
ENSG00000155719.15	OTOA	Protein	0.557475	0.000273211	0.00683016	0.455001	0.00218672	0.0396059
ENSG00000155749.11	ALS2CR12	Protein	0.350866	0.00538414	0.0526489	0.157062	0.203261	0.51018
ENSG00000155827.10	RNF20	Protein	-0.143388	0.00636145	0.0587425	-0.121948	0.0151651	0.131444
ENSG00000155886.10	SLC24A2	Protein	-0.774701	0.000686663	0.0131221	-0.820194	0.000211349	0.00801892
ENSG00000155926.12	SLA	Protein	0.389033	0.00326224	0.0380802	0.286908	0.0248436	0.172644
ENSG00000155959.9	VBP1	Protein	-0.16347	0.00109463	0.0181344	-0.160897	0.000752404	0.0193529
ENSG00000156017.11	C9orf41	Protein	-0.166223	0.00978277	0.0765807	-0.139985	0.0228938	0.165056
ENSG00000156076.8	WIF1	Protein	0.5439	0.0122659	0.0886816	0.567572	0.00696457	0.0827951
ENSG00000156097.11	GPR61	Protein	0.33888	0.0107596	0.0816275	0.243421	0.0572323	0.272906
ENSG00000156170.11	NDUFAF6	Protein	0.228437	0.0023389	0.0303425	0.0885478	0.236227	0.546917
ENSG00000156172.5	C8orf37	Protein	0.219212	0.0116091	0.085566	0.196304	0.0180989	0.145313
ENSG00000156194.16	PPEF2	Protein	0.531373	0.00109066	0.0180945	0.435644	0.00547053	0.0718488
ENSG00000156413.12	FUT6	Protein	-0.786814	0.00177363	0.0251531	-0.21555	0.352425	0.653465
ENSG00000156469.7	MTERF3	Protein	0.268931	0.000102534	0.00322124	0.115369	0.0983569	0.358683
ENSG00000156482.9	RPL30	Protein	0.243959	0.00572977	0.0546886	0.0982605	0.260226	0.571544
ENSG00000156509.12	FBXO43	Protein	0.475761	0.000324709	0.0077735	0.25569	0.0525519	0.261474
ENSG00000156515.20	HK1	Protein	-0.141549	0.00715482	0.0628796	-0.0417262	0.423016	0.708375
ENSG00000156564.8	LRFN2	Protein	0.995177	1.36576e-08	1.9181e-06	0.727711	2.93015e-05	0.00174512
ENSG00000156642.15	NPTN	Protein	-0.16628	0.0122067	0.0883967	-0.138715	0.0287894	0.187462
ENSG00000156650.11	KAT6B	Protein	-0.212336	0.0145208	0.0988663	-0.146745	0.0788212	0.321738
ENSG00000156804.6	FBXO32	Protein	-0.380355	4.80958e-05	0.00182199	-0.296251	0.0010054	0.0234539
ENSG00000156831.6	NSMCE2	Protein	0.166802	0.011846	0.0867334	0.0498696	0.447986	0.72613
ENSG00000156886.11	ITGAD	Protein	0.527231	0.00439181	0.0462436	0.440569	0.0141844	0.125998
ENSG00000157093.7	LYZL4	Protein	0.828162	5.73685e-05	0.00209073	0.905086	5.61235e-06	0.00047604
ENSG00000157216.14	SSBP3	Protein	-0.183843	0.00499281	0.0500849	-0.161028	0.0100627	0.103397
ENSG00000157259.6	GATAD1	Protein	0.144847	0.00314969	0.0370779	0.07543	0.115382	0.38882
ENSG00000157306.13	RP11-66N24.4	LncRNA	0.44547	0.000577107	0.0115766	0.391062	0.001651	0.0327453
ENSG00000157315.4	TMED6	Protein	0.599377	0.00752024	0.0649075	0.546802	0.011922	0.114124
ENSG00000157330.8	C1orf158	Protein	-0.679657	0.00722543	0.0632846	-0.401153	0.0960254	0.354786
ENSG00000157343.7	ARMC12	Protein	0.50025	0.000176732	0.00490939	0.454258	0.000390427	0.0122448
ENSG00000157353.15	FUK	Protein	-0.165593	0.0141777	0.0975358	-0.121868	0.0597312	0.279373
ENSG00000157399.13	ARSE	Protein	-0.348661	0.0122631	0.0886779	-0.272524	0.0419133	0.230671
ENSG00000157578.12	LCA5L	Protein	0.291517	0.000374762	0.00858448	0.222329	0.00497218	0.0679831
ENSG00000157600.10	TMEM164	Protein	-0.160242	0.00986592	0.077067	-0.134182	0.023776	0.168387
ENSG00000157765.10	SLC34A2	Protein	-0.63682	0.00511237	0.0508676	-0.667892	0.00246357	0.0432555
ENSG00000157796.16	WDR19	Protein	0.171195	0.00272494	0.0336446	0.118566	0.0311933	0.196092
ENSG00000157856.9	DRC1	Protein	-0.680197	0.00274045	0.0337384	-0.141721	0.487453	0.752416
ENSG00000157870.13	FAM213B	Protein	-0.380325	0.000122378	0.00369215	-0.266693	0.00531915	0.0706562
ENSG00000157911.8	PEX10	Protein	-0.56086	0.000489066	0.010408	-0.620975	6.03153e-05	0.00306495
ENSG00000158006.12	PAFAH2	Protein	-0.218173	0.000594526	0.0118047	-0.105279	0.0933162	0.34975
ENSG00000158019.19	BRE	Protein	-0.159661	0.00433584	0.0457881	-0.116334	0.0305101	0.19368
ENSG00000158023.8	WDR66	Protein	-0.454279	0.00127856	0.0200759	-0.504382	0.000199289	0.00767155
ENSG00000158195.9	WASF2	Protein	-0.212685	0.000531381	0.0110078	-0.183392	0.00178735	0.034508
ENSG00000158286.11	RNF207	Protein	0.386193	0.00141902	0.0215998	0.258811	0.0270101	0.181062
ENSG00000158301.17	GPRASP2	Protein	-0.198507	0.00221333	0.0292762	-0.129445	0.0386304	0.21995
ENSG00000158417.9	EIF5B	Protein	-0.271159	0.00054786	0.0111924	-0.173529	0.0230311	0.16569
ENSG00000158485.9	CD1B	Protein	0.824812	4.22102e-05	0.00165502	0.74898	0.000120942	0.00527273
ENSG00000158488.14	CD1E	Protein	0.642662	9.6464e-05	0.00307596	0.60085	0.000152514	0.00627877
ENSG00000158604.13	TMED4	Protein	-0.111168	0.0131408	0.0927614	-0.093746	0.0285667	0.186773
ENSG00000158623.13	COPG2	Protein	-0.16549	0.0074328	0.0644427	-0.153419	0.00932499	0.0984205
ENSG00000158639.10	PAGE5	Protein	2.70925	2.22478e-27	2.98914e-24	0.153709	0.520452	0.774546
ENSG00000158717.9	RNF166	Protein	0.25041	0.000764735	0.0141655	0.203739	0.00431582	0.0628045
ENSG00000158748.3	HTR6	Protein	-0.594878	0.00172194	0.0246877	-0.630726	0.000571498	0.0161237
ENSG00000158764.6	ITLN2	Protein	-0.737344	0.000593629	0.0118047	-0.329575	0.103016	0.368071
ENSG00000158769.16	F11R	Protein	-0.218413	8.9887e-05	0.00291713	-0.161884	0.00260257	0.0449391
ENSG00000158805.10	ZNF276	Protein	0.331361	0.000220432	0.00579958	0.296833	0.000545891	0.0156464
ENSG00000158815.9	FGF17	Protein	0.559681	0.00195827	0.0270217	0.356087	0.0422451	0.231608
ENSG00000158825.5	CDA	Protein	-0.37889	0.00502818	0.0502656	-0.457288	0.000442473	0.0135238
ENSG00000158869.9	FCER1G	Protein	0.286666	0.0104288	0.0800099	0.130796	0.23546	0.545969
ENSG00000159086.13	PAXBP1	Protein	0.161496	0.0114099	0.0846648	0.0890696	0.14904	0.439093
ENSG00000159128.13	IFNGR2	Protein	-0.160425	0.00742081	0.0643941	-0.117769	0.0403575	0.225663
ENSG00000159147.16	DONSON	Protein	0.222383	0.00165273	0.0240233	0.0558185	0.435732	0.717463
ENSG00000159208.14	CIART	Protein	0.343407	0.0101185	0.0783157	0.363177	0.00457149	0.0647366
ENSG00000159217.8	IGF2BP1	Protein	1.21052	2.80371e-07	2.67794e-05	-0.0679902	0.757337	0.902942
ENSG00000159247.11	TUBBP5	Pseudogene	0.544832	0.00160715	0.0235904	0.550339	0.000936073	0.0224077
ENSG00000159314.10	ARHGAP27	Protein	0.224671	0.00361765	0.0407196	0.145117	0.0511867	0.257729
ENSG00000159337.6	PLA2G4D	Protein	-1.12869	2.4711e-06	0.000167118	-0.866264	9.28933e-05	0.00425879
ENSG00000159346.11	ADIPOR1	Protein	-0.138024	0.012493	0.0898462	-0.128255	0.0149919	0.130354
ENSG00000159461.13	AMFR	Protein	-0.149515	0.00345889	0.0395054	-0.123782	0.0114082	0.111514
ENSG00000159592.9	GPBP1L1	Protein	-0.126094	0.00146831	0.0220833	-0.0857124	0.025028	0.173337
ENSG00000159625.13	DRC7	Protein	-0.62354	0.0055197	0.0536004	-0.362205	0.0796825	0.323462
ENSG00000159640.13	ACE	Protein	-0.330799	0.00331622	0.0385096	-0.212853	0.0504083	0.255493
ENSG00000159650.7	UROC1	Protein	0.745791	0.000404442	0.00907676	0.533769	0.00967884	0.100839
ENSG00000159708.16	LRRC36	Protein	1.33643	4.74353e-15	2.04053e-12	1.23575	6.57107e-14	3.63739e-11
ENSG00000159712.10	ANKRD18CP	Pseudogene	0.520255	0.00257019	0.0324653	0.421698	0.0113095	0.111052
ENSG00000159763.3	PIP	Protein	1.54799	6.90142e-11	1.58958e-08	-0.0255209	0.909856	0.96789
ENSG00000159904.10	ZNF890P	Pseudogene	0.567077	0.00461998	0.0477027	0.335302	0.0862085	0.336105
ENSG00000159917.13	ZNF235	Protein	0.207072	0.000626709	0.012302	0.209713	0.000281639	0.00977304
ENSG00000160111.11	CPAMD8	Protein	-0.441993	0.00137165	0.0210698	-0.205266	0.129165	0.41148
ENSG00000160117.13	ANKLE1	Protein	0.316594	0.0111706	0.0836035	0.136078	0.265317	0.576042
ENSG00000160200.16	CBS	Protein	0.478875	0.00855171	0.0706195	0.36491	0.0382104	0.218563
ENSG00000160208.12	RRP1B	Protein	-0.128958	0.005792	0.0550418	-0.117662	0.00832882	0.0921653
ENSG00000160211.14	G6PD	Protein	-0.148507	0.00814243	0.0684599	-0.134327	0.0121594	0.115447
ENSG00000160221.15	C21orf33	Protein	1.12222	2.84496e-07	2.69816e-05	1.154	5.11065e-08	9.41572e-06
ENSG00000160284.13	SPATC1L	Protein	0.40673	0.00282415	0.0344218	0.470456	0.000324576	0.0107565
ENSG00000160323.17	ADAMTS13	Protein	0.384203	0.000299483	0.00730264	0.225593	0.0302786	0.192762
ENSG00000160472.4	TMEM190	Protein	-0.586099	0.011606	0.085566	-0.520121	0.011097	0.11
ENSG00000160679.11	CHTOP	Protein	0.123411	0.000358694	0.00832828	0.0837904	0.0122224	0.115875
ENSG00000160766.13	GBAP1	Pseudogene	0.245961	0.00929674	0.0743204	0.129326	0.157638	0.450881
ENSG00000160886.12	LY6K	Protein	-1.03417	1.59392e-05	0.000768495	-0.876826	0.000149683	0.00619456
ENSG00000160959.6	LRRC14	Protein	0.216696	0.0017773	0.0251802	0.12914	0.0552049	0.267749
ENSG00000160973.7	FOXH1	Protein	0.567331	0.000104375	0.00327015	0.339038	0.0185224	0.146907
ENSG00000161036.9	LRWD1	Protein	0.197845	0.00175778	0.0250092	0.105662	0.0876954	0.338936
ENSG00000161048.10	NAPEPLD	Protein	-0.358751	2.97491e-06	0.00019402	-0.30955	2.63882e-05	0.00162209
ENSG00000161243.7	FBXO27	Protein	-0.429273	0.00233474	0.0303205	-0.337513	0.0130091	0.12007
ENSG00000161533.10	ACOX1	Protein	-0.206058	0.000106747	0.00333281	-0.11381	0.0299885	0.191531
ENSG00000161542.15	PRPSAP1	Protein	-0.18639	0.000366642	0.00846405	-0.162387	0.00116492	0.0259671
ENSG00000161647.17	MPP3	Protein	0.260932	0.00737495	0.0641183	0.186366	0.0464177	0.243466
ENSG00000161649.11	CD300LG	Protein	0.757625	7.76947e-05	0.00262178	0.800551	1.6232e-05	0.00111048
ENSG00000161860.7	SYCE2	Protein	0.235253	0.00761171	0.0655114	0.0926996	0.287558	0.598269
ENSG00000161904.10	LEMD2	Protein	0.120299	0.0103519	0.0796087	0.0505773	0.269787	0.580372
ENSG00000161911.10	TREML1	Protein	0.477668	0.00171695	0.0246627	0.271818	0.0678515	0.298364
ENSG00000161912.16	ADCY10P1	Pseudogene	0.642848	3.09772e-07	2.91728e-05	0.523957	1.66606e-05	0.00113198
ENSG00000161960.13	EIF4A1	Protein	0.290614	0.00641344	0.0590198	0.191199	0.0630858	0.287394
ENSG00000162066.13	AMDHD2	Protein	0.215924	0.00446632	0.0467595	0.139411	0.0565991	0.271017
ENSG00000162144.8	CYB561A3	Protein	-0.433819	0.000593002	0.0118035	-0.433332	0.000343412	0.0111774
ENSG00000162231.12	NXF1	Protein	0.216141	0.000358216	0.00832234	0.205132	0.000386238	0.0121327
ENSG00000162337.10	LRP5	Protein	-0.208229	0.00154263	0.0229405	-0.149041	0.0183997	0.14641
ENSG00000162344.3	FGF19	Protein	-1.08584	2.29234e-05	0.0010246	-0.968212	8.51072e-05	0.00397545
ENSG00000162368.12	CMPK1	Protein	-0.288413	1.02829e-05	0.000534117	-0.221625	0.000454117	0.0137754
ENSG00000162378.11	ZYG11B	Protein	-0.171789	0.00761698	0.0655181	-0.136465	0.0268807	0.180705
ENSG00000162409.9	PRKAA2	Protein	-0.270045	0.0126418	0.0904431	-0.196374	0.0593682	0.278399
ENSG00000162413.15	KLHL21	Protein	-0.16777	0.0101592	0.078476	-0.133426	0.0326875	0.2007
ENSG00000162482.4	AKR7A3	Protein	1.88567	1.31378e-32	2.52165e-29	0.143416	0.257229	0.568303
ENSG00000162521.17	RBBP4	Protein	-0.148112	0.00507896	0.0506014	-0.134416	0.0077188	0.0879086
ENSG00000162526.6	TSSK3	Protein	0.351011	0.00552596	0.0536206	0.218441	0.0747262	0.313257
ENSG00000162543.5	UBXN10	Protein	-0.442616	0.00475208	0.0484912	-0.169433	0.272472	0.582832
ENSG00000162552.13	WNT4	Protein	0.30088	0.00498728	0.0500678	0.232884	0.0235863	0.167734
ENSG00000162571.12	TTLL10	Protein	-0.502666	0.00672002	0.0605012	-0.495805	0.00381761	0.0579575
ENSG00000162572.18	SCNN1D	Protein	0.438005	0.00228585	0.0298657	0.320451	0.0208022	0.156399
ENSG00000162620.14	LRRIQ3	Protein	0.512483	0.000138507	0.00406612	0.590603	5.54735e-06	0.000473569
ENSG00000162630.5	B3GALT2	Protein	-0.447383	0.00492701	0.0496731	-0.185972	0.23453	0.545026
ENSG00000162631.17	NTNG1	Protein	0.489645	0.0117208	0.0860682	0.421726	0.0247529	0.172378
ENSG00000162642.12	C1orf52	Protein	0.124858	0.0132491	0.0931995	0.0732902	0.132128	0.415427
ENSG00000162676.10	GFI1	Protein	0.478583	0.000303845	0.00737738	0.32169	0.0125147	0.117608
ENSG00000162688.14	AGL	Protein	-0.204832	0.0065058	0.059422	-0.0872373	0.239482	0.54992
ENSG00000162694.12	EXTL2	Protein	0.28987	0.000577294	0.0115766	0.294367	0.000253031	0.00914136
ENSG00000162711.15	NLRP3	Protein	0.603448	8.73919e-06	0.000467796	0.516307	7.95434e-05	0.00379157
ENSG00000162735.17	PEX19	Protein	-0.113232	0.00969697	0.076116	-0.0539083	0.205753	0.513067
ENSG00000162736.14	NCSTN	Protein	-0.284735	3.36111e-06	0.000215042	-0.174873	0.00384572	0.0581201
ENSG00000162738.5	VANGL2	Protein	-0.415076	0.00234095	0.0303593	-0.172356	0.200578	0.507485
ENSG00000162747.8	FCGR3B	Protein	-0.554203	0.00774485	0.0662785	-0.42929	0.0334544	0.202841
ENSG00000162755.12	KLHDC9	Protein	0.22881	0.00711528	0.0625645	0.148026	0.0713134	0.305879
ENSG00000162757.4	C1orf74	Protein	-0.246762	0.0119814	0.0874215	-0.263966	0.0049478	0.067722
ENSG00000162819.10	BROX	Protein	-0.217867	0.0018984	0.0264405	-0.242467	0.000299494	0.0102006
ENSG00000162843.16	WDR64	Protein	1.00304	1.53164e-08	2.13619e-06	-0.0531951	0.743334	0.896255
ENSG00000162877.11	PM20D1	Protein	0.627615	3.7359e-05	0.00150885	0.620655	2.0957e-05	0.00135864
ENSG00000162878.11	PKDCC	Protein	-0.412697	0.00649721	0.0593974	-0.516457	0.000418053	0.0129155
ENSG00000162946.19	DISC1	Protein	0.31796	0.00552609	0.0536206	0.357448	0.00113752	0.0256052
ENSG00000162947.4	AC007364.1	LncRNA	-0.704553	0.00605671	0.0567871	-0.697516	0.00498979	0.0680849
ENSG00000162972.9	C2orf47	Protein	-0.117861	0.00611534	0.0572303	-0.131719	0.00132708	0.0284087
ENSG00000162980.15	ARL5A	Protein	-0.234214	0.00146521	0.0220531	-0.165049	0.0202273	0.153935
ENSG00000162981.13	FAM84A	Protein	0.393257	0.008173	0.0685882	0.216999	0.134325	0.418791
ENSG00000162994.14	CLHC1	Protein	0.232881	0.00155198	0.0230323	0.213383	0.00239827	0.0423719
ENSG00000162999.11	DUSP19	Protein	-0.226954	0.0120448	0.0876337	-0.159428	0.0665694	0.295439
ENSG00000163001.10	CFAP36	Protein	0.175287	0.00397883	0.0433797	0.133065	0.0227531	0.164646
ENSG00000163016.8	ALMS1P	Pseudogene	0.304551	0.00364262	0.040828	0.336443	0.000775477	0.0197565
ENSG00000163017.12	ACTG2	Protein	-0.500893	0.00269456	0.0334595	-0.229627	0.161638	0.455573
ENSG00000163064.6	EN1	Protein	-0.878396	0.000452397	0.00984068	-0.945792	7.92394e-05	0.00378163
ENSG00000163083.5	INHBB	Protein	-0.280602	0.00744419	0.0644891	-0.249346	0.0129951	0.12
ENSG00000163125.14	RPRD2	Protein	-0.192209	0.00447023	0.0467639	-0.181079	0.00502392	0.0683857
ENSG00000163251.3	FZD5	Protein	-0.309702	0.00659309	0.0598424	-0.184559	0.094123	0.351098
ENSG00000163263.6	C1orf189	Protein	-0.586878	0.0048146	0.0489068	-0.378931	0.0449448	0.239902
ENSG00000163346.15	PBXIP1	Protein	-0.180093	0.00838714	0.0697751	-0.0903424	0.173101	0.471185
ENSG00000163354.13	DCST2	Protein	0.438405	0.000957284	0.0165318	0.317692	0.0132861	0.121486
ENSG00000163357.9	DCST1	Protein	0.471552	0.000274952	0.006852	0.248627	0.0510048	0.257271
ENSG00000163374.18	YY1AP1	Protein	-0.093125	0.00629011	0.0583376	-0.111688	0.00061146	0.016881
ENSG00000163394.5	CCKAR	Protein	-0.752122	0.00192552	0.0267258	-0.891371	0.000153881	0.00629362
ENSG00000163399.14	ATP1A1	Protein	-0.334796	8.28014e-06	0.000446784	-0.266777	0.0002227	0.0083933
ENSG00000163412.11	EIF4E3	Protein	-0.198346	0.00466121	0.0480387	-0.190279	0.00446255	0.0639014
ENSG00000163464.7	CXCR1	Protein	-0.717881	0.000867217	0.0153995	-0.618669	0.00305455	0.0499562
ENSG00000163467.10	TSACC	Protein	0.323771	0.00641172	0.0590174	0.222694	0.0524443	0.261337
ENSG00000163492.12	CCDC141	Protein	0.615944	0.00616751	0.0574884	0.476671	0.0291508	0.188521
ENSG00000163515.6	RETNLB	Protein	1.01796	5.83931e-05	0.00211723	0.823744	0.000700297	0.0184859
ENSG00000163516.12	ANKZF1	Protein	0.212689	0.00699706	0.062059	0.151188	0.0459685	0.242361
ENSG00000163527.8	STT3B	Protein	-0.153169	0.00475703	0.0484912	-0.155733	0.00261932	0.0451496
ENSG00000163586.8	FABP1	Protein	0.815143	0.00123879	0.0196762	-0.266216	0.279759	0.590291
ENSG00000163599.13	CTLA4	Protein	0.509034	0.00374814	0.0416743	0.321512	0.059599	0.279065
ENSG00000163607.13	GTPBP8	Protein	-0.132452	0.00538231	0.0526437	-0.119108	0.00872956	0.0945547
ENSG00000163612.10	FAM86KP	Pseudogene	0.701988	2.45237e-05	0.00107677	0.613285	0.000128037	0.00548881
ENSG00000163617.9	KIAA1407	Protein	0.238258	0.000849121	0.0151709	0.17804	0.00957961	0.100042
ENSG00000163645.13	ERICH6	Protein	0.548145	0.000838977	0.0150366	0.392088	0.0141907	0.126005
ENSG00000163660.10	CCNL1	Protein	0.318097	0.000309963	0.00749471	0.241774	0.00439602	0.0633566
ENSG00000163681.13	SLMAP	Protein	-0.200555	0.00828747	0.0692305	-0.121033	0.0992752	0.360571
ENSG00000163694.13	RBM47	Protein	-0.288166	0.000151999	0.00434205	-0.137587	0.068891	0.3005
ENSG00000163702.17	IL17RC	Protein	0.244837	0.00169135	0.0244173	0.262268	0.000430902	0.0132314
ENSG00000163728.9	TTC14	Protein	0.20311	0.00278998	0.0341614	0.161986	0.0128173	0.119292
ENSG00000163735.6	CXCL5	Protein	-1.00691	2.07456e-05	0.000953468	-0.792605	0.000491468	0.0145389
ENSG00000163754.16	GYG1	Protein	-0.261747	2.50179e-05	0.00109052	-0.232832	8.88194e-05	0.00411008
ENSG00000163795.12	ZNF513	Protein	0.179904	0.00273295	0.0336907	0.115538	0.0463586	0.243324
ENSG00000163798.12	SLC4A1AP	Protein	-0.0723047	0.0114952	0.0850785	-0.0618553	0.0234851	0.167315
ENSG00000163806.14	SPDYA	Protein	0.395439	0.000721014	0.0135568	0.2922	0.00956821	0.100002
ENSG00000163810.10	TGM4	Protein	-1.33818	1.47701e-07	1.53834e-05	-0.74631	0.00226156	0.0406567
ENSG00000163814.6	CDCP1	Protein	-0.362869	0.00116471	0.0188841	-0.319319	0.00285388	0.0478397
ENSG00000163820.13	FYCO1	Protein	-0.281711	0.000344073	0.00810093	-0.218775	0.00382788	0.0579816
ENSG00000163884.3	KLF15	Protein	0.253703	0.00635656	0.0587243	0.24207	0.00645804	0.0793207
ENSG00000163885.10	CCDC37	Protein	-0.558727	0.00775661	0.0663283	-0.284719	0.133347	0.417419
ENSG00000163947.10	ARHGEF3	Protein	-0.244196	0.00933936	0.0744692	-0.23422	0.00910557	0.0971138
ENSG00000163961.4	RNF168	Protein	-0.151967	0.0040615	0.0439371	-0.141979	0.00489677	0.0673751
ENSG00000164002.10	EXO5	Protein	0.132065	0.0044133	0.0464214	0.137418	0.00188284	0.0356825
ENSG00000164040.15	PGRMC2	Protein	-0.134502	0.00601677	0.0565441	-0.145856	0.00179782	0.0346136
ENSG00000164049.13	FBXW12	Protein	0.629606	3.01076e-05	0.0012628	0.45341	0.0020113	0.0374662
ENSG00000164081.11	TEX264	Protein	0.214549	0.0104979	0.0802923	0.226511	0.00469031	0.0656304
ENSG00000164112.11	TMEM155	Protein	0.580098	0.000743601	0.0138825	0.446366	0.00733409	0.0853188
ENSG00000164116.15	GUCY1A3	Protein	-0.375843	0.00238739	0.0308036	-0.227116	0.0588329	0.277201
ENSG00000164117.11	FBXO8	Protein	-0.142722	0.00302978	0.0360596	-0.110306	0.0168578	0.139976
ENSG00000164120.12	HPGD	Protein	1.04768	1.70606e-06	0.000122142	1.04021	9.36725e-07	0.000111092
ENSG00000164125.14	FAM198B	Protein	-0.316433	0.0113237	0.08432	-0.329005	0.00600304	0.0759985
ENSG00000164136.15	IL15	Protein	0.340092	0.0014364	0.0217723	0.243421	0.0180852	0.145313
ENSG00000164161.8	HHIP	Protein	-0.613964	0.000194796	0.00527663	-0.511868	0.00131536	0.0282932
ENSG00000164197.10	RNF180	Protein	-0.27206	0.00210689	0.0283005	-0.149799	0.0827454	0.329808
ENSG00000164266.9	SPINK1	Protein	0.658393	0.00943456	0.0748433	0.788243	0.00114035	0.0256503
ENSG00000164270.16	HTR4	Protein	0.451182	0.0134922	0.0944149	0.252412	0.155131	0.447879
ENSG00000164291.15	ARSK	Protein	-0.188024	0.0140422	0.0969369	-0.101215	0.172412	0.470312
ENSG00000164296.6	TIGD6	Protein	0.182131	0.00566391	0.0543954	0.215908	0.000616178	0.0169732
ENSG00000164306.9	PRIMPOL	Protein	-0.135267	0.00814128	0.0684599	-0.177336	0.000306929	0.0103587
ENSG00000164334.14	FAM170A	Protein	0.521467	0.00898162	0.0726806	0.413084	0.0328355	0.200996
ENSG00000164344.14	KLKB1	Protein	0.707623	1.16885e-05	0.000591871	0.649424	2.93136e-05	0.00174512
ENSG00000164385.7	C6orf195	Protein	-0.454711	0.00332864	0.0385872	-0.446152	0.00271071	0.0460635
ENSG00000164404.7	GDF9	Protein	0.904191	1.21177e-14	4.83592e-12	0.115279	0.248046	0.559052
ENSG00000164406.7	LEAP2	Protein	0.338119	0.00804221	0.0678502	0.205661	0.0962922	0.355242
ENSG00000164411.9	GJB7	Protein	0.884288	4.05035e-05	0.00160371	0.00993015	0.961914	0.987383
ENSG00000164434.10	FABP7	Protein	1.08367	9.02717e-06	0.000480658	-0.104051	0.629045	0.83876
ENSG00000164483.15	SAMD3	Protein	0.798094	4.28377e-08	5.1181e-06	0.219686	0.11068	0.381475
ENSG00000164488.10	DACT2	Protein	-0.505863	0.0125724	0.0901541	-0.378755	0.0538373	0.264511
ENSG00000164494.10	PDSS2	Protein	-0.402293	0.00015351	0.00437282	-0.411643	5.16021e-05	0.00273629
ENSG00000164512.16	ANKRD55	Protein	0.613673	0.000598096	0.011853	0.567206	0.000996703	0.0233023
ENSG00000164543.5	STK17A	Protein	0.196276	0.00587389	0.0556818	0.127925	0.0628428	0.28696
ENSG00000164574.14	GALNT10	Protein	-0.260985	0.000719336	0.0135361	-0.210381	0.00449116	0.0641079
ENSG00000164588.4	HCN1	Protein	1.54006	3.94464e-10	7.75593e-08	0.0771087	0.745115	0.897132
ENSG00000164609.8	SLU7	Protein	-0.131023	0.000285426	0.00704511	-0.105516	0.0023124	0.0412614
ENSG00000164620.7	RELL2	Protein	0.284385	0.00940231	0.074692	0.146367	0.169347	0.465897
ENSG00000164690.6	SHH	Protein	-0.611785	0.0052023	0.0514252	-0.702826	0.000930557	0.022326
ENSG00000164744.11	SUN3	Protein	0.674609	0.00185647	0.0260093	0.586825	0.0052404	0.0700801
ENSG00000164796.16	CSMD3	Protein	0.610107	0.000877933	0.0155144	0.553793	0.00175504	0.0341784
ENSG00000164825.3	DEFB1	Protein	-0.621207	0.00272196	0.0336354	-0.690842	0.000578046	0.0162621
ENSG00000164845.15	FAM86FP	Pseudogene	0.510047	7.07584e-06	0.000393931	0.520316	1.68178e-06	0.000181518
ENSG00000164877.17	MICALL2	Protein	0.243456	0.0142987	0.0981332	0.136049	0.156642	0.449698
ENSG00000164893.7	SLC7A13	Protein	1.01115	2.80072e-07	2.67794e-05	0.711922	0.000248923	0.00904594
ENSG00000164898.11	C7orf55	Protein	0.270746	0.00692208	0.0617138	0.244386	0.0108795	0.108688
ENSG00000164941.12	INTS8	Protein	0.198309	0.00681926	0.0610646	0.0689232	0.34076	0.644227
ENSG00000164972.11	C9orf24	Protein	-0.788459	5.1981e-05	0.00193284	-0.376376	0.0274798	0.182935
ENSG00000164983.7	TMEM65	Protein	0.265444	0.00277595	0.0340713	0.117969	0.180633	0.481692
ENSG00000165025.13	SYK	Protein	0.410874	0.000376405	0.00860564	0.261064	0.0204829	0.155222
ENSG00000165029.14	ABCA1	Protein	-0.302148	0.00830278	0.0693022	-0.285549	0.00918648	0.0975942
ENSG00000165071.13	TMEM71	Protein	0.516023	5.45621e-05	0.00200632	0.458805	0.000186156	0.00727203
ENSG00000165121.10	RP11-213G2.3	Pseudogene	0.19268	0.0042402	0.0451664	0.16732	0.00935804	0.0985935
ENSG00000165131.6	C7orf34	Protein	0.735599	8.37685e-05	0.00276532	0.772642	1.84637e-05	0.00122302
ENSG00000165169.9	DYNLT3	Protein	-0.179291	0.00361704	0.0407196	-0.191851	0.00110706	0.0251588
ENSG00000165171.9	WBSCR27	Protein	0.618193	2.88401e-06	0.000189326	0.645581	3.5083e-07	4.94546e-05
ENSG00000165178.9	NCF1C	Pseudogene	0.409394	0.00465007	0.0479484	0.316121	0.0236544	0.167958
ENSG00000165186.10	PTCHD1	Protein	-0.396351	0.0146852	0.0996005	-0.236382	0.132192	0.415445
ENSG00000165192.12	ASB11	Protein	-0.698506	0.00475788	0.0484912	-0.560049	0.017745	0.143771
ENSG00000165275.8	TRMT10B	Protein	0.133896	0.000949147	0.0164194	0.108873	0.00500146	0.0682207
ENSG00000165282.12	PIGO	Protein	-0.225343	0.00350649	0.0398242	-0.157517	0.033988	0.204542
ENSG00000165300.7	SLITRK5	Protein	-0.570628	0.000404089	0.00907676	-0.655694	2.45907e-05	0.00154093
ENSG00000165323.14	FAT3	Protein	-0.440666	0.009029	0.0729322	-0.171648	0.299011	0.608694
ENSG00000165406.14	2019-03-08	Protein	-0.137679	0.0118501	0.0867334	-0.0882763	0.0935426	0.350028
ENSG00000165416.13	SUGT1	Protein	-0.202749	0.000453101	0.00984536	-0.128727	0.0218938	0.161187
ENSG00000165474.5	GJB2	Protein	-0.608424	0.000537799	0.0110655	-0.655289	0.00011056	0.00491512
ENSG00000165475.12	CRYL1	Protein	-0.224176	0.00430328	0.0455841	-0.154864	0.0406259	0.226398
ENSG00000165496.4	RPL10L	Protein	0.806317	7.10285e-05	0.00243863	-0.281342	0.153449	0.445442
ENSG00000165511.6	C10orf25	LncRNA	-0.244318	0.000908129	0.0158253	-0.167749	0.0185046	0.146832
ENSG00000165527.6	ARF6	Protein	-0.145488	0.0114563	0.0848995	-0.104881	0.057596	0.273619
ENSG00000165548.9	TMEM63C	Protein	-0.759672	4.69306e-05	0.00178976	-0.969444	9.86773e-08	1.67039e-05
ENSG00000165556.9	CDX2	Protein	0.561783	0.0135904	0.0948553	0.483908	0.0284354	0.18639
ENSG00000165572.7	KBTBD6	Protein	-0.36817	5.05187e-06	0.000299891	-0.242715	0.00222319	0.0400649
ENSG00000165591.6	FAAH2	Protein	0.239104	0.00169318	0.0244327	0.233949	0.00129494	0.0279494
ENSG00000165632.7	TAF3	Protein	-0.132465	0.0103533	0.0796087	-0.104248	0.0350273	0.207983
ENSG00000165644.9	COMTD1	Protein	0.348971	0.00842714	0.0700356	0.193342	0.132537	0.415925
ENSG00000165646.10	SLC18A2	Protein	-0.512201	0.00939431	0.0746691	-0.368275	0.0558329	0.269477
ENSG00000165650.10	PDZD8	Protein	-0.302052	0.000202134	0.00542342	-0.265565	0.000640755	0.0174703
ENSG00000165675.15	ENOX2	Protein	-0.139233	0.00678159	0.0608246	-0.11784	0.0164666	0.138132
ENSG00000165782.9	TMEM55B	Protein	0.122683	0.0067027	0.0604397	0.088487	0.0415586	0.229753
ENSG00000165792.16	METTL17	Protein	0.172636	0.00588577	0.0557174	0.0931827	0.125303	0.405833
ENSG00000165794.8	SLC39A2	Protein	-0.806938	0.00103798	0.0174543	-0.812697	0.000515604	0.0150159
ENSG00000165819.10	METTL3	Protein	0.239156	2.68288e-05	0.00115164	0.190959	0.00048879	0.0144813
ENSG00000165861.12	ZFYVE1	Protein	-0.18574	8.21352e-06	0.000443783	-0.129949	0.00132558	0.0284087
ENSG00000165995.17	CACNB2	Protein	-0.275514	0.00151625	0.0226257	-0.182307	0.0296734	0.190286
ENSG00000165996.12	PTPLA	Protein	-0.349228	0.002996	0.0357595	-0.129745	0.262346	0.573245
ENSG00000166006.11	KCNC2	Protein	-1.16292	5.49758e-07	4.72476e-05	-1.12623	5.75125e-07	7.49385e-05
ENSG00000166012.13	TAF1D	Protein	0.233354	0.00264821	0.0330571	0.150879	0.0447433	0.239296
ENSG00000166037.9	CEP57	Protein	-0.17647	0.00227738	0.0297937	-0.18191	0.000976992	0.0230767
ENSG00000166152.3	C16orf78	Protein	0.771047	0.00257545	0.0325027	0.228508	0.356504	0.657028
ENSG00000166159.9	LRTM2	Protein	-0.629869	0.00615776	0.0574884	-0.757705	0.000463605	0.013936
ENSG00000166170.9	BAG5	Protein	-0.145264	0.000384505	0.00874125	-0.110736	0.00486643	0.0671341
ENSG00000166181.11	API5	Protein	-0.161764	0.000849817	0.0151766	-0.109302	0.0196397	0.151642
ENSG00000166183.14	ASPG	Protein	0.560111	0.000151783	0.00433896	0.24765	0.0910157	0.345406
ENSG00000166200.13	COPS2	Protein	-0.147647	0.00243507	0.0312504	-0.122571	0.00854406	0.0933572
ENSG00000166206.12	GABRB3	Protein	-0.512949	0.000716516	0.0135019	-0.466553	0.0013713	0.0289854
ENSG00000166257.7	SCN3B	Protein	-0.411786	0.0147821	0.0999533	-0.47322	0.00133447	0.0284958
ENSG00000166261.9	ZNF202	Protein	0.146617	0.00332137	0.0385472	0.117586	0.0138728	0.124241
ENSG00000166263.12	STXBP4	Protein	-0.274861	0.000372682	0.00856914	-0.211916	0.00436802	0.0631617
ENSG00000166268.9	MYRFL	Protein	0.552896	0.000427188	0.00941074	0.499655	0.000934534	0.0223943
ENSG00000166321.12	NUDT13	Protein	-0.192357	0.00868827	0.0713089	-0.174004	0.012931	0.119647
ENSG00000166340.13	TPP1	Protein	-0.234522	0.000282237	0.00698351	-0.183476	0.0031309	0.0507854
ENSG00000166432.13	ZMAT1	Protein	0.410235	8.08319e-05	0.00269569	0.335739	0.000789219	0.0199608
ENSG00000166435.14	XRRA1	Protein	-0.422293	5.88672e-05	0.00212241	-0.438809	1.28688e-05	0.000915443
ENSG00000166452.10	AKIP1	Protein	-0.128275	0.00597963	0.0563133	-0.154259	0.000550337	0.0157283
ENSG00000166507.15	NDST2	Protein	0.13343	0.00777986	0.066437	0.0744712	0.124257	0.404135
ENSG00000166529.13	ZSCAN21	Protein	0.189343	0.000118559	0.00360933	0.141889	0.00275225	0.0465895
ENSG00000166562.7	SEC11C	Protein	-0.39888	0.00108931	0.0180909	-0.402312	0.000583795	0.0163783
ENSG00000166575.15	TMEM135	Protein	-0.242718	0.00361267	0.0406976	-0.221299	0.0055043	0.0720103
ENSG00000166682.9	TMPRSS5	Protein	0.344992	0.00732302	0.0638479	0.27675	0.025085	0.173482
ENSG00000166743.8	ACSM1	Protein	0.516123	0.0102403	0.0789355	0.449183	0.0208878	0.156642
ENSG00000166750.8	SLFN5	Protein	-0.289827	0.00675911	0.0607148	-0.279812	0.00628019	0.0779582
ENSG00000166763.7	STRCP1	Pseudogene	0.643216	4.18767e-05	0.00164624	0.540546	0.00036804	0.0117697
ENSG00000166783.18	KIAA0430	Protein	-0.135916	0.00969176	0.0760995	-0.0809714	0.110357	0.380974
ENSG00000166801.14	FAM111A	Protein	0.249554	0.0062245	0.0578757	0.285609	0.00107828	0.0247175
ENSG00000166819.10	PLIN1	Protein	0.469464	0.00129954	0.020342	0.213389	0.137792	0.423342
ENSG00000166823.5	MESP1	Protein	0.670663	0.000167811	0.00470699	0.653063	0.000143421	0.00601144
ENSG00000166869.2	CHP2	Protein	0.57179	0.00876258	0.0716188	0.0263325	0.89962	0.964571
ENSG00000166913.11	YWHAB	Protein	-0.129996	0.00916924	0.0736585	-0.114227	0.0164866	0.138208
ENSG00000166922.7	SCG5	Protein	-0.720618	5.69349e-05	0.00207869	-0.65704	0.000142375	0.00597416
ENSG00000166946.12	CCNDBP1	Protein	-0.149713	0.0011877	0.0191568	-0.121576	0.00596362	0.0756866
ENSG00000166959.6	MS4A8	Protein	-0.499894	0.00927291	0.0742035	-0.418096	0.0244329	0.171082
ENSG00000167011.7	NAT16	Protein	0.611538	0.00309031	0.0365413	0.364947	0.0720573	0.307507
ENSG00000167014.9	C15orf43	Protein	0.786719	0.00110445	0.0182447	0.139275	0.549286	0.792491
ENSG00000167117.7	LINC00483	LncRNA	0.49125	0.0147168	0.0997293	0.284029	0.147468	0.436737
ENSG00000167196.12	FBXO22	Protein	0.164044	0.00544974	0.0531099	0.142754	0.0113602	0.111246
ENSG00000167261.12	DPEP2	Protein	0.495215	5.79421e-05	0.00210403	0.370593	0.00193427	0.0364156
ENSG00000167281.17	RBFOX3	Protein	-0.496168	0.00671251	0.0604741	-0.213337	0.236305	0.546968
ENSG00000167286.8	CD3D	Protein	0.412665	0.0107939	0.0817953	0.307418	0.0493223	0.252511
ENSG00000167291.14	TBC1D16	Protein	-0.266006	0.00553608	0.0536699	-0.275494	0.0026562	0.0454885
ENSG00000167359.8	OR51I1	Protein	0.85256	0.000832431	0.0149589	0.791411	0.00143031	0.029772
ENSG00000167363.12	FN3K	Protein	-0.20606	0.00444735	0.0466456	-0.237086	0.000621667	0.0170887
ENSG00000167524.13	SGK494	Protein	0.434877	7.23676e-05	0.00247624	0.263782	0.0140071	0.124963
ENSG00000167562.10	ZNF701	Protein	-0.154106	0.00902203	0.0728906	-0.105977	0.0615285	0.284057
ENSG00000167566.15	NCKAP5L	Protein	-0.262821	0.00830012	0.0692943	-0.200402	0.0360073	0.211333
ENSG00000167614.12	TTYH1	Protein	0.548652	3.39998e-06	0.000216156	0.426116	0.00020611	0.00786535
ENSG00000167615.15	LENG8	Protein	0.352178	0.000561954	0.011388	0.212639	0.0322012	0.199288
ENSG00000167618.8	LAIR2	Protein	0.837649	8.1574e-06	0.000442728	0.748988	3.65953e-05	0.00209174
ENSG00000167653.4	PSCA	Protein	-1.19565	4.2385e-07	3.77133e-05	-1.26999	3.21744e-08	6.12722e-06
ENSG00000167654.16	ATCAY	Protein	-0.460823	0.00602662	0.0566019	-0.281419	0.0838731	0.331961
ENSG00000167656.4	LY6D	Protein	1.20291	3.66345e-07	3.34079e-05	0.746498	0.0010845	0.024817
ENSG00000167695.13	FAM57A	Protein	-0.240831	0.00494553	0.0497602	-0.158751	0.0551557	0.267676
ENSG00000167702.10	KIFC2	Protein	0.65578	8.28632e-07	6.62692e-05	0.348399	0.00905595	0.0968294
ENSG00000167720.11	SRR	Protein	0.17148	0.00262729	0.0328675	0.210371	0.000118893	0.00521124
ENSG00000167747.12	C19orf48	Protein	0.28451	0.0143236	0.0982052	0.204785	0.0669308	0.296337
ENSG00000167759.11	KLK13	Protein	0.598545	0.00206664	0.028	-0.31725	0.0819794	0.328414
ENSG00000167774.2	NDUFA7	Protein	0.721842	3.81364e-07	3.44656e-05	0.726273	8.17988e-08	1.40875e-05
ENSG00000167807.14	CTD-2369P2.10	Protein	0.58113	3.29076e-06	0.000211211	0.405166	0.000880225	0.0214696
ENSG00000167850.3	CD300C	Protein	-0.324692	0.00980122	0.0766805	-0.460563	0.000168192	0.00672819
ENSG00000167881.13	SRP68	Protein	-0.104737	0.0025301	0.0320968	-0.0789198	0.0176703	0.143587
ENSG00000167895.13	TMC8	Protein	0.392063	0.00588932	0.0557363	0.277408	0.0439481	0.236944
ENSG00000167962.11	ZNF598	Protein	0.137925	0.0145857	0.0991246	0.0629697	0.251335	0.562306
ENSG00000167967.14	E4F1	Protein	0.245902	0.000504878	0.0106434	0.178751	0.00866274	0.094071
ENSG00000167968.11	DNASE1L2	Protein	0.48113	0.00201641	0.0275977	0.274361	0.070289	0.303954
ENSG00000167984.15	NLRC3	Protein	0.286857	0.00383588	0.0423054	0.214644	0.0245699	0.171768
ENSG00000167986.12	DDB1	Protein	-0.157651	0.000218371	0.00575663	-0.131505	0.00128044	0.0277612
ENSG00000168003.15	SLC3A2	Protein	0.171414	0.0143794	0.098352	0.109706	0.103623	0.369221
ENSG00000168004.8	HRASLS5	Protein	-0.416084	0.0112521	0.0840509	-0.167415	0.297522	0.607497
ENSG00000168010.9	ATG16L2	Protein	0.293301	0.00850075	0.0703648	0.183149	0.0887045	0.340766
ENSG00000168026.15	TTC21A	Protein	0.239457	0.0075185	0.0649075	0.114094	0.190871	0.495127
ENSG00000168032.7	ENTPD3	Protein	-0.491978	0.000273761	0.00683672	-0.438983	0.000723712	0.0188542
ENSG00000168036.15	CTNNB1	Protein	-0.165931	0.00189477	0.0264174	-0.143472	0.00495131	0.0677466
ENSG00000168038.9	ULK4	Protein	0.340054	3.29724e-07	3.05521e-05	0.313167	8.65234e-07	0.00010481
ENSG00000168071.20	CCDC88B	Protein	0.346614	0.00397565	0.0433567	0.314914	0.00633997	0.078479
ENSG00000168096.13	ANKS3	Protein	0.299497	0.00121558	0.0194353	0.237457	0.00753191	0.0867034
ENSG00000168228.13	ZCCHC4	Protein	0.11989	0.0114169	0.0847007	0.115935	0.0102873	0.104535
ENSG00000168234.11	TTC39C	Protein	-0.256664	0.00398232	0.0433963	-0.172189	0.0452553	0.240651
ENSG00000168255.17	POLR2J3	Protein	1.01097	8.86827e-25	1.05133e-21	0.969591	7.58892e-25	1.20242e-21
ENSG00000168288.11	MMADHC	Protein	-0.250027	3.62263e-05	0.0014676	-0.175182	0.00286079	0.0479351
ENSG00000168291.11	PDHB	Protein	-0.133743	0.00339013	0.0390194	-0.0900102	0.0409253	0.227585
ENSG00000168348.3	INSM2	Protein	-0.830434	0.0010323	0.0174037	-0.540376	0.0221192	0.161892
ENSG00000168350.7	DEGS2	Protein	0.756889	1.04947e-06	8.13482e-05	0.694218	3.2751e-06	0.000307417
ENSG00000168356.10	SCN11A	Protein	0.870463	2.09191e-08	2.75552e-06	0.374817	0.00858423	0.0936148
ENSG00000168385.16	2019-09-02	Protein	-0.126939	0.00446858	0.0467639	-0.120228	0.00475215	0.0661973
ENSG00000168405.13	CMAHP	Pseudogene	0.426879	0.000245053	0.00625263	0.239502	0.0355846	0.209935
ENSG00000168438.13	CDC40	Protein	-0.24016	0.00571997	0.0546576	-0.131093	0.119879	0.396702
ENSG00000168591.14	TMUB2	Protein	0.134589	0.00629283	0.0583494	0.134413	0.00421839	0.0619099
ENSG00000168594.14	ADAM29	Protein	0.988963	4.78336e-05	0.00181376	-0.10525	0.658926	0.853859
ENSG00000168615.10	ADAM9	Protein	-0.33294	0.00462032	0.0477027	-0.232757	0.0399727	0.224367
ENSG00000168619.14	ADAM18	Protein	-0.752749	0.00330508	0.0384356	-0.763183	0.00211142	0.0387643
ENSG00000168621.13	GDNF	Protein	-0.348402	0.0138003	0.0958551	-0.428224	0.00165255	0.0327459
ENSG00000168658.17	VWA3B	Protein	-0.859901	0.000107958	0.0033628	-0.66721	0.00124566	0.0272307
ENSG00000168676.9	KCTD19	Protein	1.59447	3.49345e-19	2.38662e-16	0.260182	0.102095	0.366246
ENSG00000168754.12	FAM178B	Protein	-0.475463	0.00502606	0.0502569	-0.257327	0.0844995	0.332879
ENSG00000168763.14	CNNM3	Protein	-0.193606	0.000588197	0.0117252	-0.130932	0.0161285	0.136248
ENSG00000168802.11	CHTF8	Protein	-0.160873	0.00765315	0.0657444	-0.0656786	0.266006	0.576661
ENSG00000168803.13	ADAL	Protein	-0.256255	1.32681e-06	9.95899e-05	-0.225998	8.39663e-06	0.000661231
ENSG00000168826.14	ZBTB49	Protein	0.203811	4.19044e-05	0.00164624	0.174032	0.000257006	0.00920082
ENSG00000168872.14	DDX19A	Protein	-0.144642	0.00339206	0.0390305	-0.0857234	0.0730733	0.309236
ENSG00000168970.19	JMJD7-PLA2G4B	Protein	0.38256	0.00389322	0.0427469	0.30392	0.0170809	0.141015
ENSG00000169018.5	FEM1B	Protein	-0.149265	0.00547798	0.0533464	-0.105945	0.0403356	0.225605
ENSG00000169026.11	MFSD7	Protein	0.620994	1.65941e-06	0.000119867	0.57564	3.73017e-06	0.000342821
ENSG00000169031.17	COL4A3	Protein	0.368422	0.00581119	0.0552028	0.346379	0.00685476	0.082081
ENSG00000169045.16	HNRNPH1	Protein	0.179932	0.00342847	0.0392679	0.085506	0.154886	0.44771
ENSG00000169057.18	MECP2	Protein	-0.122375	0.00643278	0.0590743	-0.105393	0.0139964	0.124924
ENSG00000169062.13	UPF3A	Protein	0.199671	0.000330828	0.00787171	0.176574	0.000895329	0.0217576
ENSG00000169071.13	ROR2	Protein	-0.455718	0.00132405	0.0205504	-0.287761	0.0365464	0.213076
ENSG00000169131.9	ZNF354A	Protein	0.138657	0.00926491	0.074169	0.0510971	0.330422	0.63482
ENSG00000169180.10	XPO6	Protein	0.421273	2.61541e-06	0.000175407	0.287216	0.00116084	0.0259345
ENSG00000169181.11	GSG1L	Protein	0.466419	0.0043142	0.0456589	0.436824	0.00542863	0.0715815
ENSG00000169184.5	MN1	Protein	-0.551148	0.000280467	0.00695474	-0.472979	0.00119349	0.0264257
ENSG00000169213.6	RAB3B	Protein	-0.453532	0.000143565	0.00417812	-0.272696	0.0191737	0.149771
ENSG00000169228.12	RAB24	Protein	0.336134	0.000418447	0.00928764	0.23163	0.0120648	0.114907
ENSG00000169231.12	THBS3	Protein	0.29011	0.000230848	0.00600696	0.133953	0.0861485	0.33603
ENSG00000169247.10	SH3TC2	Protein	0.509802	0.00020546	0.00548442	0.478624	0.00028096	0.00977093
ENSG00000169282.16	KCNAB1	Protein	-0.409364	0.00727864	0.0636313	-0.316722	0.0316174	0.197311
ENSG00000169344.14	UMOD	Protein	-0.889004	1.76618e-05	0.000838511	-0.528841	0.00526266	0.0701685
ENSG00000169347.15	GP2	Protein	-1.43201	7.57747e-11	1.72557e-08	-1.53271	6.50548e-13	3.14254e-10
ENSG00000169393.7	ELSPBP1	Protein	0.632204	0.0133583	0.0937218	0.545429	0.027966	0.184487
ENSG00000169446.5	MMGT1	Protein	-0.151259	0.0105922	0.0808137	-0.136999	0.0153071	0.13207
ENSG00000169605.5	GKN1	Protein	1.17958	4.20058e-07	3.74586e-05	0.231047	0.303003	0.612312
ENSG00000169612.3	FAM103A1	Protein	-0.127108	0.00491945	0.0496341	-0.110382	0.0105399	0.106371
ENSG00000169660.14	HEXDC	Protein	0.339959	0.00215923	0.0287709	0.327542	0.00201734	0.0374983
ENSG00000169752.15	NRG4	Protein	0.802234	5.65485e-05	0.00207021	0.715915	0.000203747	0.0077977
ENSG00000169758.11	C15orf27	Protein	0.503529	5.43289e-05	0.00200351	0.275858	0.0243411	0.170771
ENSG00000169764.13	UGP2	Protein	-0.138859	0.00295083	0.0353803	-0.102484	0.0222947	0.162547
ENSG00000169777.6	TAS2R1	Protein	0.694431	0.0058949	0.0557367	-0.000981212	0.996759	0.99901
ENSG00000169783.11	LINGO1	Protein	-0.471358	0.00796444	0.0674134	-0.579746	0.000736713	0.0190744
ENSG00000169905.11	TOR1AIP2	Protein	-0.150092	0.00179854	0.025383	-0.160329	0.000474021	0.014142
ENSG00000169926.8	KLF13	Protein	-0.310012	0.00335513	0.0387609	-0.349093	0.000564378	0.0160255
ENSG00000169994.17	MYO7B	Protein	0.355164	0.00821351	0.0688279	0.262157	0.0425801	0.23248
ENSG00000170044.7	ZPLD1	Protein	2.75366	6.94445e-32	1.27232e-28	-0.0661444	0.768174	0.908085
ENSG00000170049.8	KCNAB3	Protein	0.483772	0.000374038	0.00858448	0.362345	0.00586927	0.0750929
ENSG00000170074.18	FAM153A	Protein	0.506478	0.000332153	0.00788463	0.548497	5.18345e-05	0.00274494
ENSG00000170092.13	SPDYE5	Protein	0.554772	4.78246e-07	4.17243e-05	0.400028	0.000202245	0.00775413
ENSG00000170099.5	SERPINA6	Protein	-1.01195	7.91935e-05	0.00266004	-0.67724	0.00610011	0.0767912
ENSG00000170122.5	FOXD4	Protein	0.549978	0.000713587	0.0134656	0.409718	0.00970638	0.101046
ENSG00000170153.9	RNF150	Protein	-0.312076	0.0100416	0.0779261	-0.219838	0.0599102	0.279946
ENSG00000170165.5	CR848007.2	Pseudogene	0.761314	0.00260154	0.0326494	0.76845	0.0017484	0.0340862
ENSG00000170209.4	ANKK1	Protein	0.730166	6.14668e-07	5.18276e-05	0.651012	3.94005e-06	0.000357138
ENSG00000170231.14	FABP6	Protein	-0.785709	0.0019967	0.0274025	-0.312052	0.195182	0.500411
ENSG00000170248.12	PDCD6IP	Protein	-0.140251	0.00892213	0.0723444	-0.0978002	0.0578109	0.274015
ENSG00000170266.14	GLB1	Protein	-0.341028	4.91224e-06	0.000292896	-0.247429	0.000637495	0.017427
ENSG00000170275.13	CRTAP	Protein	-0.161602	0.00254085	0.032195	-0.110753	0.0318664	0.198113
ENSG00000170289.11	CNGB3	Protein	2.85905	1.63477e-47	5.49106e-44	1.99008	7.18069e-27	1.29288e-23
ENSG00000170323.7	FABP4	Protein	-0.931545	2.82453e-05	0.00119213	-0.306629	0.109837	0.380068
ENSG00000170348.7	TMED10	Protein	-0.173465	0.00354013	0.0400708	-0.0880551	0.129645	0.411851
ENSG00000170356.8	OR2A20P	Pseudogene	-0.718041	0.00237308	0.030697	-0.711359	0.00190819	0.035993
ENSG00000170373.7	CST1	Protein	-1.18196	2.95383e-06	0.000192966	-0.939708	7.04937e-05	0.0034817
ENSG00000170390.13	DCLK2	Protein	0.244651	0.00202384	0.0276231	0.151072	0.0499793	0.254497
ENSG00000170409.7	CTA-313A17.2	Pseudogene	0.819395	3.21158e-05	0.00132905	0.678329	0.000382609	0.0120665
ENSG00000170426.1	SDR9C7	Protein	1.1104	1.1153e-07	1.21904e-05	0.30112	0.134898	0.419456
ENSG00000170442.10	KRT86	Protein	-0.405851	0.0138546	0.0961166	-0.538161	0.000727276	0.0189154
ENSG00000170454.5	KRT75	Protein	-0.922511	0.000183674	0.00505596	-1.06382	5.56611e-06	0.000474149
ENSG00000170456.13	DENND5B	Protein	-0.274099	0.00944543	0.0748809	-0.25588	0.0113375	0.111154
ENSG00000170465.9	KRT6C	Protein	-0.930627	0.000238512	0.00615475	-0.697045	0.00404581	0.0602023
ENSG00000170482.15	SLC23A1	Protein	0.630749	1.0265e-05	0.000533873	0.652981	1.97062e-06	0.000207411
ENSG00000170486.9	KRT72	Protein	1.4973	2.48087e-09	4.08149e-07	0.530539	0.0286547	0.187023
ENSG00000170523.3	KRT83	Protein	-0.604866	0.00974347	0.0763475	-0.726544	0.00107386	0.024659
ENSG00000170537.11	TMC7	Protein	-0.236249	0.00955493	0.0754331	-0.241394	0.00559191	0.0727665
ENSG00000170545.15	SMAGP	Protein	0.308306	0.000514779	0.0107732	0.272844	0.00132265	0.0283784
ENSG00000170549.3	IRX1	Protein	-0.81614	0.00118487	0.0191264	-0.453408	0.0559898	0.269708
ENSG00000170571.10	EMB	Protein	-0.378644	3.76948e-05	0.00151937	-0.290112	0.00108662	0.024823
ENSG00000170619.9	COMMD5	Protein	0.178887	0.0111801	0.0836527	0.0892036	0.192829	0.497503
ENSG00000170631.13	ZNF16	Protein	0.150963	0.00723334	0.0633126	0.0731043	0.181942	0.483612
ENSG00000170632.12	ARMC10	Protein	0.171729	0.000694088	0.0131972	0.118186	0.0157698	0.134421
ENSG00000170743.15	SYT9	Protein	0.514055	0.00491419	0.0496059	0.400984	0.0234686	0.167272
ENSG00000170759.10	KIF5B	Protein	-0.200757	0.00225887	0.0296477	-0.125714	0.0486437	0.25066
ENSG00000170791.16	CHCHD7	Protein	0.176889	0.0090503	0.0730458	0.166254	0.0101771	0.103872
ENSG00000170837.2	GPR27	Protein	-0.257989	0.00346158	0.0395076	-0.259698	0.00207042	0.0382516
ENSG00000170893.3	TRH	Protein	1.58779	4.78498e-12	1.4078e-09	-0.0806822	0.713228	0.881115
ENSG00000170909.12	OSCAR	Protein	0.314334	0.00898778	0.0726867	0.205233	0.0786553	0.321396
ENSG00000170919.14	TPT1-AS1	LncRNA	0.299379	0.000407727	0.00913521	0.314221	0.000103066	0.00466045
ENSG00000170927.13	PKHD1	Protein	0.67947	0.00118458	0.0191264	0.479029	0.019012	0.149048
ENSG00000170935.6	NCBP2L	Protein	0.403968	0.00640087	0.0589604	0.308069	0.0309339	0.195022
ENSG00000170959.13	DCDC1	Protein	0.690076	4.01806e-05	0.00159546	0.509077	0.00201323	0.0374723
ENSG00000171102.13	OBP2B	Protein	-0.619581	0.00978709	0.0765848	-0.426891	0.0608462	0.282355
ENSG00000171155.7	C1GALT1C1	Protein	-0.153762	0.00467719	0.0480911	-0.0894582	0.0895401	0.342485
ENSG00000171161.11	ZNF672	Protein	0.238701	0.000142121	0.00414507	0.217748	0.000280235	0.00976288
ENSG00000171163.14	ZNF692	Protein	0.311316	0.0052676	0.0518615	0.263912	0.0136231	0.123156
ENSG00000171180.1	OR2M4	Protein	0.757607	0.00305905	0.0363078	0.720952	0.00370343	0.0569253
ENSG00000171189.15	GRIK1	Protein	-1.42219	1.50299e-11	3.83424e-09	-1.35098	7.18958e-12	3.0955e-09
ENSG00000171201.9	SMR3B	Protein	0.873347	9.18417e-05	0.00295912	0.0251149	0.908683	0.967484
ENSG00000171234.12	UGT2B7	Protein	-0.583987	0.0139448	0.0964336	-0.669832	0.0036644	0.0564348
ENSG00000171262.10	FAM98B	Protein	-0.177261	0.000410277	0.00916999	-0.129958	0.00719834	0.0843291
ENSG00000171291.7	ZNF439	Protein	-0.33507	0.00576077	0.0548555	-0.286771	0.0137389	0.123512
ENSG00000171298.11	GAA	Protein	-0.264069	0.00049082	0.0104233	-0.142614	0.05466	0.266436
ENSG00000171303.6	KCNK3	Protein	-0.538846	0.00271127	0.033543	-0.321169	0.0652696	0.292366
ENSG00000171385.8	KCND3	Protein	-0.234904	0.0125173	0.0899376	-0.120657	0.188313	0.491452
ENSG00000171433.10	GLOD5	Protein	0.353988	0.00287715	0.0348675	0.341198	0.00269192	0.0458622
ENSG00000171469.9	ZNF561	Protein	-0.19513	9.62094e-05	0.00307283	-0.12095	0.0134024	0.122098
ENSG00000171483.12	SSX6	Pseudogene	1.16466	4.54861e-07	4.01184e-05	0.541534	0.0136305	NA
ENSG00000171497.4	PPID	Protein	-0.132757	0.00322259	0.0377925	-0.122261	0.00446518	0.0639014
ENSG00000171505.5	OR1N1	Protein	-0.66593	0.00908494	0.073252	-0.6846	0.00551358	0.0720849
ENSG00000171522.5	PTGER4	Protein	0.465653	0.0011645	0.0188841	0.441072	0.00135631	0.0287761
ENSG00000171595.12	DNAI2	Protein	-1.07502	8.1694e-06	0.000442728	-0.64622	0.00354216	0.0552396
ENSG00000171596.6	NMUR1	Protein	-0.401451	0.00700483	0.0620672	-0.246615	0.0878468	0.339031
ENSG00000171603.15	CLSTN1	Protein	-0.220845	2.88131e-05	0.00121102	-0.125416	0.0160229	0.135674
ENSG00000171606.16	ZNF274	Protein	0.158984	0.0118397	0.0867047	0.092077	0.131156	0.413984
ENSG00000171611.8	PTCRA	Protein	0.59808	0.000470627	0.0101387	0.584255	0.00038461	0.0121007
ENSG00000171714.10	ANO5	Protein	-0.519876	0.000820057	0.0147959	-0.334688	0.0267673	0.180259
ENSG00000171747.7	LGALS4	Protein	0.607306	0.000653479	0.012639	0.456531	0.00807964	0.090382
ENSG00000171759.7	PAH	Protein	0.88644	0.000237243	0.00612984	1.1339	1.6214e-06	0.000177418
ENSG00000171786.5	NHLH1	Protein	0.36147	0.0110379	0.0828655	0.238278	0.0834508	0.33112
ENSG00000171847.9	FAM90A1	Protein	-0.464876	0.00243224	0.0312417	-0.404602	0.00610088	0.0767912
ENSG00000171954.11	CYP4F22	Protein	-0.68408	0.00156922	0.0232368	-0.314612	0.103816	0.369692
ENSG00000171962.16	LRRC48	Protein	0.259146	0.000964371	0.0165709	0.212357	0.00480013	0.0665982
ENSG00000171970.11	ZNF57	Protein	0.1582	0.00266564	0.0332111	0.147995	0.0032149	0.0516564
ENSG00000171987.1	C11orf40	Protein	0.899764	0.000366408	0.00846351	0.842523	0.000611551	0.016881
ENSG00000172009.13	THOP1	Protein	0.232622	0.00808465	0.0681447	0.20544	0.0144635	0.127399
ENSG00000172037.12	LAMB2	Protein	-0.286137	0.00161343	0.0236482	-0.180209	0.0401611	0.225046
ENSG00000172058.14	SERF1A	Protein	-1.10402	7.36399e-08	8.38475e-06	-1.12253	1.48073e-08	3.11985e-06
ENSG00000172062.15	SMN1	Protein	0.399346	2.41413e-08	3.10883e-06	0.371843	5.48726e-08	9.95893e-06
ENSG00000172071.10	EIF2AK3	Protein	-0.208206	0.00730261	0.0637527	-0.160179	0.0313296	0.196301
ENSG00000172167.6	MTBP	Protein	0.314038	0.000976905	0.0167386	0.126565	0.181897	0.483598
ENSG00000172215.5	CXCR6	Protein	0.446325	0.00205995	0.0279564	0.427107	0.00213191	0.0390154
ENSG00000172238.4	ATOH1	Protein	1.17438	3.42368e-06	0.000217206	-0.262644	0.281569	0.592028
ENSG00000172250.13	SERHL	LncRNA	0.552936	0.000519651	0.0108526	0.49146	0.00135402	0.0287736
ENSG00000172264.15	MACROD2	Protein	-0.354746	0.000736508	0.0137756	-0.206551	0.0443018	0.237977
ENSG00000172340.13	SUCLG2	Protein	-0.169432	0.00742563	0.0644082	-0.11915	0.050314	0.255282
ENSG00000172379.17	ARNT2	Protein	-0.270317	0.00390075	0.0427948	-0.252751	0.00476876	0.0663489
ENSG00000172380.5	GNG12	Protein	-0.178763	0.0116911	0.0859291	-0.119718	0.0794008	0.322976
ENSG00000172403.9	SYNPO2	Protein	-0.385199	0.0128277	0.0913117	-0.193943	0.197501	0.503262
ENSG00000172426.14	RSPH9	Protein	0.415886	2.06226e-05	0.000949983	0.370854	7.4643e-05	0.00362783
ENSG00000172432.17	GTPBP2	Protein	0.12106	0.00709721	0.0625284	0.0545078	0.213595	0.521826
ENSG00000172461.9	FUT9	Protein	-0.60256	0.0052242	0.0515545	-0.533991	0.00891268	0.0957623
ENSG00000172469.13	MANEA	Protein	-0.291319	0.00596666	0.0562438	-0.206721	0.0427763	0.233101
ENSG00000172578.10	KLHL6	Protein	0.386031	0.00836373	0.0696378	0.266519	0.0610457	0.28275
ENSG00000172667.9	ZMAT3	Protein	-0.193156	0.0147754	0.0999295	-0.18052	0.0170798	0.141015
ENSG00000172738.10	TMEM217	Protein	-0.889392	2.68903e-07	2.5868e-05	-0.935681	1.95019e-08	3.96149e-06
ENSG00000172785.17	CBWD1	Protein	0.438573	2.11555e-07	2.10547e-05	0.329797	6.23151e-05	0.00313508
ENSG00000172799.5	ZBTB8OSP2	Pseudogene	1.96772	4.86932e-24	5.45188e-21	2.03466	2.44939e-27	4.62013e-24
ENSG00000172828.11	CES3	Protein	0.665432	0.00225637	0.0296458	0.49588	0.0199138	0.152721
ENSG00000172900.10	FLJ42102	Pseudogene	0.591723	0.00569118	0.0545311	0.460258	0.0266303	0.179794
ENSG00000172915.17	NBEA	Protein	-0.29373	0.00702903	0.0621859	-0.241885	0.0206667	0.155935
ENSG00000172932.13	ANKRD13D	Protein	0.203784	0.00461754	0.0476984	0.0494527	0.490708	0.75453
ENSG00000172974.11	AC007318.5	Pseudogene	0.410044	0.000432998	0.00950698	0.39137	0.000451963	0.0137396
ENSG00000173065.12	FAM222B	Protein	-0.221801	0.00109682	0.0181559	-0.151405	0.0210853	0.157497
ENSG00000173080.5	RXFP4	Protein	-0.76808	0.00164346	0.0238972	-0.844773	0.00035595	0.0115192
ENSG00000173137.10	ADCK5	Protein	0.275087	0.00813764	0.0684599	0.116345	0.25162	0.562689
ENSG00000173210.18	ABLIM3	Protein	0.585748	1.27296e-07	1.36099e-05	0.553621	1.91604e-07	2.94172e-05
ENSG00000173213.8	RP11-683L23.1	Protein	0.893727	4.69914e-08	5.52211e-06	0.860688	4.51235e-08	8.47102e-06
ENSG00000173218.13	VANGL1	Protein	-0.188046	0.00793251	0.0672278	-0.186834	0.00571837	0.073854
ENSG00000173221.12	GLRX	Protein	-0.377934	0.000509926	0.0107116	-0.271834	0.00951347	0.099719
ENSG00000173239.12	LIPM	Protein	0.684955	1.2383e-05	0.00061849	0.72211	1.66312e-06	0.000179995
ENSG00000173262.10	SLC2A14	Protein	0.821234	5.88894e-05	0.00212241	0.80068	5.04848e-05	0.00269146
ENSG00000173391.7	OLR1	Protein	0.503996	0.00122515	0.0195495	0.229724	0.13939	0.426564
ENSG00000173402.10	DAG1	Protein	-0.221879	0.000345943	0.00811166	-0.16399	0.00600966	0.0759985
ENSG00000173406.14	DAB1	Protein	-0.620822	0.00184048	0.0258212	-0.136528	0.416134	0.702981
ENSG00000173432.9	SAA1	Protein	-0.768161	0.00108181	0.0179812	-0.896762	5.58959e-05	0.00290182
ENSG00000173452.12	TMEM196	Protein	0.755268	0.00207417	0.0280361	0.684487	0.00411146	0.0608818
ENSG00000173467.7	AGR3	Protein	-0.78209	0.000302203	0.00734674	-0.902271	1.71313e-05	0.00115015
ENSG00000173531.14	MST1	Protein	0.351791	0.00864435	0.0710497	0.195096	0.133932	0.418191
ENSG00000173557.13	C2orf70	Protein	-0.415523	0.0109017	0.0821843	-0.354657	0.0239708	0.169222
ENSG00000173610.10	UGT2A1	Protein	-0.689013	0.00559712	0.0540227	-0.66404	0.00636143	0.0786463
ENSG00000173674.9	EIF1AX	Protein	-0.155757	0.000213071	0.00563533	-0.137129	0.00064786	0.0175529
ENSG00000173678.13	SPDYE2B	Protein	1.59071	2.14605e-12	6.55553e-10	1.45007	5.63003e-11	1.93923e-08
ENSG00000173692.11	PSMD1	Protein	-0.118298	0.00725114	0.0634408	-0.08459	0.0454359	0.241061
ENSG00000173698.16	GPR64	Protein	0.86481	6.2602e-08	7.27175e-06	0.940172	1.01437e-09	2.75208e-07
ENSG00000173702.6	MUC13	Protein	0.908569	4.6429e-05	0.00177891	0.462963	0.03457	0.206508
ENSG00000173715.14	C11orf80	Protein	0.240323	0.00174076	0.0248635	0.100173	0.18642	0.489518
ENSG00000173818.15	ENDOV	Protein	0.183163	0.00686845	0.0613307	0.182338	0.00480604	0.0666336
ENSG00000173867.8	RP11-97O12.7	LncRNA	0.418665	5.46043e-05	0.00200632	0.403749	4.54043e-05	0.00247048
ENSG00000173930.8	SLCO4C1	Protein	0.969641	9.1028e-06	0.000483408	-0.167082	0.400984	0.692147
ENSG00000173988.11	LRRC63	Protein	0.438406	0.00060358	0.0119492	0.427065	0.000487793	0.0144626
ENSG00000174016.10	FAM46D	Protein	-0.634252	0.00420402	0.0449354	-0.522774	0.0151194	0.131164
ENSG00000174032.15	SLC25A30	Protein	-0.21345	0.0104312	0.0800099	-0.121965	0.131543	0.414638
ENSG00000174137.11	FAM53A	Protein	0.237158	0.0107468	0.0815766	0.136185	0.131035	0.413873
ENSG00000174145.7	NWD2	Protein	-1.18624	3.23943e-06	0.000208915	-1.02205	3.06641e-05	0.0018075
ENSG00000174171.5	RP11-23P13.6	LncRNA	0.735272	0.000175287	0.00487934	0.633753	0.000828486	0.0206664
ENSG00000174226.7	SNX31	Protein	1.48534	2.50221e-15	1.10832e-12	1.58534	2.40925e-18	2.12073e-15
ENSG00000174306.20	ZHX3	Protein	-0.238518	0.00176188	0.0250409	-0.287424	8.46106e-05	0.00396628
ENSG00000174384.9	RP11-313P13.4	Pseudogene	0.397461	0.00362874	0.0407696	0.383571	0.00333253	0.05293
ENSG00000174500.11	GCSAM	Protein	0.494745	0.00023013	0.00599856	0.385639	0.00297291	0.0490462
ENSG00000174501.13	ANKRD36C	Protein	0.310153	0.00644482	0.0591058	0.229312	0.0361496	0.211851
ENSG00000174562.12	KLK15	Protein	0.510987	0.00424682	0.0451942	0.41169	0.0174608	0.142665
ENSG00000174586.9	ZNF497	Protein	0.214714	0.0080067	0.0676575	0.129707	0.097542	0.357382
ENSG00000174672.14	BRSK2	Protein	-0.585877	0.00450323	0.0470481	-0.54289	0.00650951	0.0797305
ENSG00000174705.10	SH3PXD2B	Protein	-0.281476	0.00624607	0.0580361	-0.161539	0.10539	0.371904
ENSG00000174827.12	PDZK1	Protein	0.264829	0.00571518	0.0546572	0.2005	0.029019	0.188239
ENSG00000174837.13	EMR1	Protein	0.548412	9.7981e-05	0.00310272	0.432052	0.0015298	0.0312591
ENSG00000174898.14	CATSPERD	Protein	-0.599901	0.0129039	0.0916553	-0.259371	0.245231	0.556188
ENSG00000174928.14	C3orf33	Protein	0.140977	0.00956227	0.0754702	0.134207	0.00969607	0.100992
ENSG00000174938.13	SEZ6L2	Protein	-0.375318	0.000344677	0.00810616	-0.238974	0.0188411	0.148196
ENSG00000174943.8	KCTD13	Protein	0.167582	0.00570283	0.0545866	0.0790856	0.181235	0.482588
ENSG00000174944.7	P2RY14	Protein	0.360117	0.010704	0.081328	0.328707	0.0152284	0.131734
ENSG00000174946.6	GPR171	Protein	0.607387	0.00042942	0.00944793	0.512886	0.00208321	0.0384163
ENSG00000174977.8	AC026271.5	Pseudogene	-0.329059	4.35009e-06	0.000264463	-0.333223	1.09773e-06	0.000127514
ENSG00000175084.10	DES	Protein	-0.492849	0.00415392	0.0445245	-0.295301	0.0780922	0.320209
ENSG00000175121.10	WFDC5	Protein	-0.793464	0.00147523	0.0221708	-0.987282	2.34048e-05	0.00148489
ENSG00000175147.10	TMEM51-AS1	LncRNA	0.388017	0.00145992	0.0220063	0.368156	0.00161878	0.0322868
ENSG00000175170.13	FAM182B	Protein	0.426047	0.000836472	0.0150114	0.316717	0.00995191	0.102737
ENSG00000175197.9	DDIT3	Protein	0.261837	0.00553579	0.0536699	0.143086	0.119669	0.396468
ENSG00000175216.13	CKAP5	Protein	-0.167717	0.0109393	0.0823705	-0.175093	0.00537896	0.0712119
ENSG00000175220.10	ARHGAP1	Protein	-0.266088	1.7022e-06	0.000122083	-0.215192	5.86458e-05	0.00299744
ENSG00000175229.6	GAL3ST3	Protein	-0.434401	0.0120887	0.0878578	-0.361327	0.0303236	0.192902
ENSG00000175267.13	VWA3A	Protein	-0.613142	0.00248849	0.0317416	-0.46058	0.0123619	0.116726
ENSG00000175279.20	APITD1	Protein	0.228443	0.00339841	0.0390366	0.225904	0.00241034	0.0425282
ENSG00000175305.15	CCNE2	Protein	0.401496	0.000462461	0.0100224	0.134576	0.245575	0.55649
ENSG00000175309.13	PHYKPL	Protein	0.335069	9.88796e-09	1.43882e-06	0.291312	2.07755e-07	3.16515e-05
ENSG00000175315.2	CST6	Protein	-0.823317	0.000111117	0.00343466	-1.02414	2.50562e-07	3.74528e-05
ENSG00000175352.9	NRIP3	Protein	0.624797	0.00228843	0.0298892	-0.61118	0.000869943	0.0213106
ENSG00000175387.14	SMAD2	Protein	-0.157964	0.00143568	0.0217712	-0.118423	0.0128769	0.119294
ENSG00000175426.9	PCSK1	Protein	1.006	1.11031e-08	1.587e-06	-0.396185	0.0119479	0.114299
[truncated: 3,967 more rows]
