# Supplementary material for: Integrative comparison of the genomic and transcriptomic landscape between prostate cancer patients of predominantly African or European genetic ancestry
Source: PLoS Genet. 2020 Feb 14;16(2):e1008641. doi: 10.1371/journal.pgen.1008641 (PMC7046294; doi:10.1371/journal.pgen.1008641)
Supplement: S11 Table — (XLSX) [file pgen.1008641.s014.xlsx]

## Sheet: Table S11
Table S11. Gene sets significantly enriched in DEGs upregulated in AA tumors
MSigDB gene set name	Gene set description	Gene set size	ES	NES	NOM p-val	FDR q-val
WALLACE_PROSTATE_CANCER_RACE_UP	Wallace Prostate Cancer Race (Up)	277	0.515593	2.52919	0	0
BIOCARTA_NO2IL12_PATHWAY	NO2-dependent IL 12 Pathway in NK	17	0.666195	1.94042	0.000197394	0.013852
BIOCARTA_THELPER_PATHWAY	T Helper Cell Surface Molecules	12	0.739479	1.93365	0.000395726	0.0119166
BIOCARTA_TCRA_PATHWAY	Lck and Fyn in Initiation of TCR Activation	11	0.760455	1.951	0.000794597	0.0159908
BIOCARTA_TCYTOTOXIC_PATHWAY	T Cytotoxic Cell Surface Molecules	12	0.765371	2.0011	0.000797607	0.0119237
BIOCARTA_CTL_PATHWAY	CTL Mediated Immune Response	13	0.68591	1.84628	0.0032933	0.0291062
BIOCARTA_GABA_PATHWAY	GABA Receptor Life Cycle	10	0.740397	1.82497	0.00376835	0.0309452
BIOCARTA_TCAPOPTOSIS_PATHWAY	HIV Induced T Cell Apoptosis	9	0.746927	1.79187	0.0050638	0.030066
BIOCARTA_CTLA4_PATHWAY	Co-Stimulatory Signal T-cell Activation	19	0.614279	1.82481	0.00515956	0.0271062
BIOCARTA_BLYMPHOCYTE_PATHWAY	B Lymphocyte Cell Surface Molecules	11	0.711256	1.81819	0.00525253	0.0258572
BIOCARTA_ASBCELL_PATHWAY	Antigen Dependent B Cell Activation	12	0.668957	1.76116	0.00913061	0.0365753
BIOCARTA_DC_PATHWAY	DC in Regulating TH1/TH2 Development	22	0.554858	1.719	0.0108443	0.0497866
BIOCARTA_FIBRINOLYSIS_PATHWAY	Fibrinolysis	12	0.659142	1.71705	0.0119261	0.046642
BIOCARTA_IL12_PATHWAY	IL12 and Stat4 in Th1 Development	21	0.552216	1.68674	0.0128408	0.0566223
BIOCARTA_NKT_PATHWAY	Chemokine Receptors in T-cell Polarization	29	0.488838	1.62579	0.0167488	0.0704109
BIOCARTA_IL17_PATHWAY	IL 17 Signaling Pathway	14	0.612028	1.68385	0.0172277	0.0539849
BIOCARTA_TH1TH2_PATHWAY	Th1/Th2 Differentiation	19	0.553549	1.64385	0.0192686	0.0696143
BIOCARTA_CYTOKINE_PATHWAY	Cytokine Network	20	0.542507	1.64329	0.0210732	0.0657782
