# Supplementary material for: Integrative comparison of the genomic and transcriptomic landscape between prostate cancer patients of predominantly African or European genetic ancestry
Source: PLoS Genet. 2020 Feb 14;16(2):e1008641. doi: 10.1371/journal.pgen.1008641 (PMC7046294; doi:10.1371/journal.pgen.1008641)
Supplement: S12 Table — (XLSX) [file pgen.1008641.s015.xlsx]

## Sheet: Table S12
Table S12. Gene sets significantly enriched in DEGs downregulated in AA tumors
MSigDB gene set name	Gene set description	Gene set size	ES	NES	NOM p-val	FDR q-val
WALLACE_PROSTATE_CANCER_RACE_DN	Wallace Prostate Cancer Race (Down)	76	-0.660588	-2.74273	0	0
BIOCARTA_CREB_PATHWAY	CREB and its extracellular signals	27	-0.621636	-2.0518	0	0.0150717
BIOCARTA_IGF1R_PATHWAY	IGF-1R signaling	23	-0.621252	-1.97581	0.000202265	0.0268262
BIOCARTA_SHH_PATHWAY	Sonic Hedgehog Pathway	16	-0.672104	-1.93164	0.000402334	0.0354661
BIOCARTA_MPR_PATHWAY	Pg Initiates Oocyte Membrane	34	-0.542774	-1.91791	0.000415282	0.0338409
BIOCARTA_LONGEVITY_PATHWAY	IGF-1 Receptor and Longevity	15	-0.675569	-1.90854	0.000820681	0.0314266
BIOCARTA_INTEGRIN_PATHWAY	Integrin Signaling Pathway	38	-0.52055	-1.874	0.000821693	0.040854
BIOCARTA_NOS1_PATHWAY	Nitric Oxide Signaling Pathway	21	-0.595245	-1.86	0.00123839	0.041032
BIOCARTA_PTEN_PATHWAY	PTEN dependent cell cycle and apoptosis	18	-0.615398	-1.83554	0.00182778	0.0478141
BIOCARTA_GH_PATHWAY	Growth Hormone Signaling Pathway	28	-0.534282	-1.77877	0.00267435	0.078904
BIOCARTA_NO1_PATHWAY	Actions of Nitric Oxide in the Heart	30	-0.517996	-1.76436	0.00452675	0.0826419
BIOCARTA_ECM_PATHWAY	Erk and PI-3 Kinase for Collagen Binding	24	-0.54666	-1.75791	0.00553052	0.0802035
BIOCARTA_ETC_PATHWAY	Electron Transport Reaction in Mitochondria	11	-0.675047	-1.75572	0.00883179	0.075748
